# Supplementary material for: (E)-1,2-Bis(3-bromo-4-methyl­phen­yl)ethene
Source: Acta Crystallogr Sect E Struct Rep Online. 2008 Jan 4;64(Pt 2):o363. doi: 10.1107/S1600536807067645 (PMC2960391; doi:10.1107/S1600536807067645)
Supplement: Supplementary file 2 [file e-64-0o363-Isup2.hkl]

# 
# h,k,l, Fc-squared, Fo-squared, sigma(Fo-squared) and status flag 
# 
data_I
_shelx_title ' RB07058_0m in P2(1)/c' 
_shelx_refln_list_code          4 
_shelx_F_calc_maximum      279.03 
_exptl_crystal_F_000       720.00 
_reflns_d_resolution_high  0.8001 
 
loop_ 
 _symmetry_equiv_pos_as_xyz 
 'x, y, z' 
 '-x, y+1/2, -z+1/2' 
 '-x, -y, -z' 
 'x, -y-1/2, z-1/2' 
 
_cell_length_a     6.3301 
_cell_length_b     7.6499 
_cell_length_c    28.1644 
_cell_angle_alpha  90.000 
_cell_angle_beta   91.208 
_cell_angle_gamma  90.000 
 
_shelx_F_squared_multiplier     1.000 
 
loop_ 
 _refln_index_h 
 _refln_index_k 
 _refln_index_l 
 _refln_F_squared_calc 
 _refln_F_squared_meas 
 _refln_F_squared_sigma 
 _refln_observed_status 
   1   0   0       49.08       47.02      3.44 o 
   2   0   0     8251.07     8419.77     73.76 o 
   3   0   0     1886.88     1880.73     26.08 o 
   4   0   0      869.22      970.29     22.40 o 
   5   0   0     1154.75     1168.01     33.79 o 
   6   0   0     3960.18     4038.52     92.82 o 
   7   0   0        8.41       22.37     41.89 o 
   1   1   0     1482.89     1548.73     13.24 o 
   2   1   0     2321.48     2292.62     18.58 o 
   3   1   0    15070.67    15394.65     93.88 o 
   4   1   0     2010.10     2086.23     22.73 o 
   5   1   0     4249.55     4338.94     42.10 o 
   6   1   0     2599.18     2584.59     47.28 o 
   7   1   0       39.84       22.88     22.92 o 
   0   2   0    36475.71    39939.00    385.99 o 
   1   2   0    37539.44    39511.71    223.56 o 
   2   2   0     1162.06     1157.10     23.98 o 
   3   2   0     1243.22     1440.58     24.10 o 
   4   2   0      717.95      738.41     16.65 o 
   5   2   0     1718.45     1782.20     26.78 o 
   6   2   0       26.31       31.65     16.23 o 
   7   2   0     1711.41     1773.35     53.63 o 
   1   3   0        9.87       21.56      4.51 o 
   2   3   0    22183.86    22628.97    133.92 o 
   3   3   0      178.40      197.82      8.90 o 
   4   3   0    11007.01    10848.90     79.72 o 
   5   3   0      438.28      468.75     36.26 o 
   6   3   0     1581.40     1575.74     56.59 o 
   7   3   0      109.43      141.13     26.61 o 
   0   4   0     4208.18     4293.39     47.24 o 
   1   4   0     9119.51     9599.21     67.92 o 
   2   4   0     2936.76     3107.08     28.32 o 
   3   4   0      793.00      832.45     17.67 o 
   4   4   0       35.30       97.35     14.60 o 
   5   4   0      313.46      358.30     23.94 o 
   6   4   0      263.24      328.23     27.33 o 
   7   4   0      178.04      216.62     29.48 o 
   1   5   0     1485.31     1498.49     20.23 o 
   2   5   0      421.98      407.96     16.64 o 
   3   5   0     6640.19     6702.52     68.42 o 
   4   5   0        1.14      -13.46     13.83 o 
   5   5   0     2394.36     2292.25     47.30 o 
   6   5   0      387.35      415.23     38.39 o 
   0   6   0    11879.10    12096.26    159.30 o 
   1   6   0        0.53       -3.01      9.57 o 
   2   6   0     1779.05     1736.93     40.48 o 
   3   6   0      356.82      402.21     22.03 o 
   4   6   0      502.72      483.85     28.43 o 
   5   6   0      153.06      182.71     25.70 o 
   6   6   0     1277.88     1205.71     77.07 o 
   1   7   0       38.39       37.73     15.55 o 
   2   7   0      730.01      708.29     26.25 o 
   3   7   0      394.98      406.43     26.17 o 
   4   7   0      741.61      810.06     35.68 o 
   5   7   0      154.91      188.29     27.68 o 
   0   8   0        4.63      -17.20     28.45 o 
   1   8   0     2309.53     2270.09     46.35 o 
   2   8   0      124.33      103.34     22.38 o 
   3   8   0       41.61       76.42     27.99 o 
   4   8   0       99.62      126.48     27.37 o 
   1   9   0       21.98       55.95     23.61 o 
   2   9   0      330.99      413.58     36.79 o 
  -7   1   1      431.47      498.00     30.33 o 
  -6   1   1     1376.45     1428.94     34.87 o 
  -5   1   1      614.50      718.61     19.11 o 
  -4   1   1       26.85       81.22      7.82 o 
  -3   1   1     1390.92     1769.08     43.55 o 
  -2   1   1    12791.82    13031.22     78.02 o 
  -1   1   1     9757.37    10060.90     68.74 o 
   0   1   1     7028.48     7532.28     47.60 o 
   1   1   1     4358.39     4510.87     30.81 o 
   2   1   1      708.23      741.09      9.93 o 
   3   1   1     1122.16     1344.09     26.55 o 
   4   1   1     2643.54     2648.16     27.66 o 
   5   1   1     1819.18     1871.87     29.22 o 
   6   1   1      896.98      951.47     27.62 o 
   7   1   1      342.94      392.43     54.67 o 
  -7   2   1       56.41       51.39     29.37 o 
  -6   2   1       43.62       39.89     16.86 o 
  -5   2   1     2230.66     2256.25     39.25 o 
  -4   2   1     1490.88     1486.17     21.76 o 
  -3   2   1     4621.25     4501.08     34.18 o 
  -2   2   1     4497.65     4671.01     32.77 o 
  -1   2   1     4958.09     5266.86     56.61 o 
   0   2   1    18766.85    20502.19    118.05 o 
   1   2   1    18629.14    19495.06    113.31 o 
   2   2   1     2965.67     2904.33     23.03 o 
   3   2   1     5738.93     5648.09     40.87 o 
   4   2   1      305.96      321.13     13.62 o 
   5   2   1      288.74      383.13     18.39 o 
   6   2   1      220.37      217.54     24.21 o 
   7   2   1       50.42       73.51     31.37 o 
  -7   3   1      365.28      396.46     37.57 o 
  -6   3   1       17.18       63.35     20.81 o 
  -5   3   1      315.59      322.11     17.46 o 
  -4   3   1       12.46      240.99     38.70 o 
  -3   3   1      383.95      371.03     12.51 o 
  -2   3   1      941.57     1426.50     44.96 o 
  -1   3   1       78.21       66.72      5.59 o 
   0   3   1        2.51       -3.85      3.85 o 
   1   3   1     1348.04     1346.47     14.89 o 
   3   3   1       60.10       95.33      7.28 o 
   4   3   1       26.96       77.95      9.98 o 
   5   3   1      540.99      583.65     34.63 o 
   6   3   1      230.59      262.43     24.21 o 
   7   3   1      203.06      226.72     28.35 o 
  -7   4   1        2.85       -2.23     25.20 o 
  -6   4   1     1118.69     1093.60     37.55 o 
  -5   4   1       15.61       54.87     18.37 o 
  -4   4   1     5102.95     5055.16     57.06 o 
  -3   4   1     1398.48     1358.63     20.98 o 
  -2   4   1     5653.48     5515.16     41.64 o 
  -1   4   1       15.44       52.25     11.11 o 
   0   4   1      624.11      544.10     11.49 o 
   1   4   1     3471.34     3635.64     30.33 o 
   2   4   1     9414.10     9252.26     62.28 o 
   3   4   1     1015.20     1052.60     21.17 o 
   4   4   1     2975.85     3019.16     42.02 o 
   5   4   1       68.47      141.59     38.98 o 
   6   4   1       36.16       74.20     22.24 o 
   7   4   1     1468.30     1424.10     45.51 o 
  -6   5   1       48.03       85.88     25.25 o 
  -5   5   1      452.44      473.00     29.21 o 
  -4   5   1      144.40      170.73     20.87 o 
  -3   5   1      916.71     1044.24     26.13 o 
  -2   5   1      182.08      258.07     13.70 o 
  -1   5   1     1533.22     1533.57     20.83 o 
   0   5   1        1.68        3.50      6.85 o 
   1   5   1     4670.15     4758.34     39.17 o 
   2   5   1       12.30       12.63      8.49 o 
   3   5   1       32.81       90.35     18.78 o 
   4   5   1      100.15      104.89     18.62 o 
   5   5   1      466.77      517.81     29.38 o 
   6   5   1       47.50        7.71     22.52 o 
  -6   6   1       73.60       92.37     39.60 o 
  -5   6   1     1766.96     1747.61     45.42 o 
  -4   6   1        1.94       35.78     19.28 o 
  -3   6   1     3025.40     2993.49     43.76 o 
  -2   6   1      131.99      185.30     16.29 o 
  -1   6   1       76.64       93.03     10.83 o 
   0   6   1       27.42      132.52     17.58 o 
   1   6   1      394.78      363.84     15.94 o 
   2   6   1      126.91       96.41     13.19 o 
   3   6   1     1925.52     1876.25     37.68 o 
   4   6   1      158.94      195.74     23.04 o 
   5   6   1      275.15      323.19     28.80 o 
   6   6   1      252.50      318.18     31.95 o 
  -5   7   1      132.02      174.69     29.65 o 
  -4   7   1       22.87       60.93     23.03 o 
  -3   7   1       57.02       53.43     17.34 o 
  -2   7   1     1654.73     1700.60     34.85 o 
  -1   7   1      306.31      310.77     21.94 o 
   0   7   1     3749.86     3831.09     44.96 o 
   1   7   1       34.60       11.28     20.08 o 
   2   7   1      387.01      383.37     24.88 o 
   3   7   1      307.18      355.52     31.62 o 
   4   7   1     1141.66     1161.66     52.14 o 
   5   7   1      658.20      668.71     37.64 o 
  -4   8   1       95.02      110.91     27.51 o 
  -3   8   1     1383.00     1427.86     49.89 o 
  -2   8   1        0.78       -4.59     19.82 o 
  -1   8   1      276.44      361.26     27.18 o 
   0   8   1        0.08        3.55     18.44 o 
   1   8   1      276.27      369.90     25.58 o 
   2   8   1       12.92        6.85     23.79 o 
   3   8   1      374.95      369.99     29.19 o 
   4   8   1      288.98      361.29     42.35 o 
  -2   9   1        4.31        6.88     50.19 o 
  -1   9   1     1422.43     1524.99     51.94 o 
   0   9   1       25.89       -4.90     32.16 o 
   1   9   1      572.94      622.85     34.31 o 
   2   9   1       15.28       14.73     27.43 o 
  -7   0   2      224.04      216.64     38.68 o 
  -6   0   2     2417.14     2427.06     51.61 o 
  -5   0   2      234.48      250.51     16.86 o 
  -4   0   2     3501.58     3768.58     45.50 o 
  -3   0   2      313.31      330.35     15.14 o 
  -2   0   2    77855.28    77676.91    694.39 o 
  -1   0   2       19.48       -4.72      4.72 o 
   1   0   2     5834.12     5771.07     56.55 o 
   2   0   2      106.00      107.21      7.33 o 
   3   0   2     5101.53     5116.68     52.21 o 
   4   0   2     8947.63     8926.72     86.47 o 
   5   0   2      436.16      460.29     21.94 o 
   6   0   2     2803.58     2874.31     56.61 o 
   7   0   2      458.80      523.41     43.68 o 
  -7   1   2      937.23      949.66     43.45 o 
  -6   1   2      432.74      444.42     23.87 o 
  -5   1   2     5051.27     5241.08     47.64 o 
  -4   1   2      770.58      775.61     14.53 o 
  -3   1   2     8399.16     8509.86     55.74 o 
  -2   1   2        5.19       96.32     42.17 o 
  -1   1   2    18813.73    19733.02    131.03 o 
   0   1   2       46.10       55.03      2.64 o 
   1   1   2    27752.42    28318.37    160.65 o 
   2   1   2     2322.93     2301.07     18.89 o 
   3   1   2    12635.76    12504.70     78.04 o 
   4   1   2     4396.66     4427.97     36.33 o 
   5   1   2     2720.43     2777.68     32.71 o 
   6   1   2       43.67       51.16     15.28 o 
   7   1   2      164.13      229.01     28.87 o 
  -7   2   2      961.75     1048.55     45.60 o 
  -6   2   2        3.13        0.43     14.59 o 
  -5   2   2      126.89      165.76     14.37 o 
  -4   2   2      564.24      613.48     15.81 o 
  -3   2   2     9007.32     8870.32     58.49 o 
  -2   2   2     2417.85     2581.14     23.50 o 
  -1   2   2    73303.84    76558.38    428.08 o 
   0   2   2      187.51      203.32      6.62 o 
   1   2   2     3028.54     2967.37     21.96 o 
   2   2   2     3755.51     3741.94     27.87 o 
   3   2   2     1046.42     1096.85     15.15 o 
   4   2   2      303.81      320.50     12.40 o 
   5   2   2     4410.09     4441.39     48.89 o 
   6   2   2       19.01       48.67     20.48 o 
   7   2   2      871.23      840.44     42.72 o 
  -7   3   2      477.47      540.48     40.19 o 
  -6   3   2     3079.98     3112.39     53.71 o 
  -5   3   2        1.51        9.80     12.76 o 
  -4   3   2    11701.93    11787.56     93.15 o 
  -3   3   2       10.01       25.04      7.46 o 
  -2   3   2      292.81      491.90     19.03 o 
  -1   3   2       80.90       95.09      6.58 o 
   0   3   2     5682.46     5755.69     39.22 o 
   1   3   2       41.50       31.84      4.72 o 
   2   3   2    25173.08    25375.98    166.79 o 
   3   3   2      356.42      374.03     11.26 o 
   4   3   2     5579.08     5523.72     50.01 o 
   5   3   2     2318.25     2247.49     41.93 o 
   6   3   2      168.14      218.88     23.44 o 
   7   3   2      344.70      351.34     30.31 o 
  -7   4   2      181.78      193.60     29.10 o 
  -6   4   2       13.92       50.83     21.80 o 
  -5   4   2       92.75      110.24     17.21 o 
  -4   4   2      272.03      366.27     20.31 o 
  -3   4   2     1953.75     1913.74     27.41 o 
  -2   4   2     2451.02     2562.60     24.78 o 
  -1   4   2    24705.20    25858.81    153.30 o 
   0   4   2     2675.25     2574.97     29.50 o 
   1   4   2       87.53       79.21      7.90 o 
   2   4   2      762.01      828.05     14.30 o 
   3   4   2       12.35        6.39     11.16 o 
   4   4   2      128.80      149.64     17.61 o 
   5   4   2      876.35      953.34     31.97 o 
   6   4   2       14.92        2.72     21.62 o 
   7   4   2      407.18      450.71     46.79 o 
  -6   5   2        5.59        7.45     23.02 o 
  -5   5   2     4906.49     4658.56     95.49 o 
  -4   5   2       22.84        4.10     14.26 o 
  -3   5   2     2997.09     3000.70     41.79 o 
  -2   5   2      629.56      692.46     17.37 o 
  -1   5   2       59.44       95.09      8.52 o 
   0   5   2      220.35      246.40     10.85 o 
   1   5   2     7852.50     7987.34     61.51 o 
   2   5   2        0.42        3.43      8.54 o 
   3   5   2     5964.60     5881.00     56.94 o 
   4   5   2      582.04      619.57     27.84 o 
   5   5   2      268.17      321.12     30.35 o 
   6   5   2      783.80      844.86     52.98 o 
  -6   6   2      429.08      464.56     34.40 o 
  -5   6   2       70.70       98.86     24.15 o 
  -4   6   2       60.28       84.45     17.53 o 
  -3   6   2       26.90       81.16     15.67 o 
  -2   6   2     7142.18     7054.29     71.91 o 
  -1   6   2       12.65       42.53     12.10 o 
   0   6   2     5830.56     5914.63     51.64 o 
   1   6   2       40.33       43.77     10.72 o 
   2   6   2       33.47       45.91     12.72 o 
   3   6   2      735.71      766.92     29.13 o 
   4   6   2     1908.37     1887.36     64.06 o 
   5   6   2      422.42      411.83     30.45 o 
   6   6   2      488.57      524.29     35.28 o 
  -5   7   2      250.45      283.45     29.99 o 
  -4   7   2      288.00      331.95     28.05 o 
  -3   7   2      457.58      432.24     24.20 o 
  -2   7   2      111.06      144.74     17.91 o 
  -1   7   2        8.40       -6.95     16.06 o 
   0   7   2      431.09      479.62     20.22 o 
   1   7   2      387.17      392.88     19.40 o 
   2   7   2      391.84      489.85     24.02 o 
   3   7   2      364.72      390.90     26.87 o 
   4   7   2      407.12      441.41     29.91 o 
   5   7   2      176.82      149.39     32.13 o 
  -4   8   2        5.84       39.50     25.17 o 
  -3   8   2     1518.16     1334.67     48.21 o 
  -2   8   2      183.79      282.53     26.03 o 
  -1   8   2     2506.92     2574.03     49.79 o 
   0   8   2       52.13       97.24     21.06 o 
   1   8   2      505.07      535.22     29.19 o 
   2   8   2      130.27      155.55     27.12 o 
   3   8   2      534.62      567.48     37.38 o 
   4   8   2      388.33      457.50     33.55 o 
  -2   9   2      138.36      149.36     26.84 o 
  -1   9   2        0.62       42.45     23.62 o 
   0   9   2      155.93      174.95     75.93 o 
   1   9   2       27.90      -10.08     48.24 o 
   2   9   2      269.31      270.88     37.88 o 
  -7   1   3      740.57      727.30     36.26 o 
  -6   1   3      152.41      177.04     19.44 o 
  -5   1   3       21.56      106.43     14.85 o 
  -4   1   3     2830.31     2794.95     26.53 o 
  -3   1   3     6229.51     6576.14     51.17 o 
  -2   1   3     7520.68     7308.21     49.72 o 
  -1   1   3       69.02       98.22      8.19 o 
   0   1   3     3412.09     3456.94     25.99 o 
   1   1   3      159.78      162.42      5.31 o 
   2   1   3     2710.31     2666.92     21.03 o 
   3   1   3     4274.89     4125.61     31.85 o 
   4   1   3     3681.63     3610.06     33.53 o 
   5   1   3     1091.75     1110.94     21.63 o 
   6   1   3     1395.56     1382.90     28.57 o 
   7   1   3       48.09       32.90     32.04 o 
  -7   2   3      393.09      468.02     36.75 o 
  -6   2   3      109.88      134.57     17.09 o 
  -5   2   3     2630.00     2640.91     35.66 o 
  -4   2   3      444.90      426.54     14.46 o 
  -3   2   3     2415.08     2442.83     30.36 o 
  -2   2   3      753.58      833.20     12.40 o 
  -1   2   3    18573.69    19324.50    112.87 o 
   0   2   3    10559.88    11090.27     66.51 o 
   1   2   3     5717.00     5623.03     40.03 o 
   2   2   3     1581.60     1647.97     16.11 o 
   3   2   3     1881.28     1836.92     25.69 o 
   4   2   3      148.28      160.14      9.44 o 
   5   2   3       38.01       52.56     12.51 o 
   6   2   3     1794.40     1849.48     41.23 o 
   7   2   3      500.87      537.75     46.88 o 
  -7   3   3        1.45       20.79     30.76 o 
  -6   3   3       41.35      116.66     20.68 o 
  -5   3   3      256.87      304.12     21.45 o 
  -4   3   3       22.02      107.58     19.17 o 
  -3   3   3      823.54      707.95     15.00 o 
  -2   3   3       12.41       23.17      5.55 o 
  -1   3   3    14220.07    14905.95    103.46 o 
   0   3   3      588.82      536.59      9.55 o 
   1   3   3      267.79      253.62      7.95 o 
   2   3   3      329.95      407.34     10.16 o 
   3   3   3      453.47      453.09     11.76 o 
   4   3   3      298.98      329.41     15.69 o 
   5   3   3      730.28      767.45     28.66 o 
   6   3   3      744.46      790.98     32.98 o 
   7   3   3        2.14       48.26     25.09 o 
  -7   4   3       19.92       44.81     25.78 o 
  -6   4   3     2390.51     2407.91     51.77 o 
  -5   4   3      684.44      718.28     26.10 o 
  -4   4   3     5155.23     5059.65     51.53 o 
  -3   4   3      142.98      204.16     14.96 o 
  -2   4   3      496.23      620.09     15.27 o 
  -1   4   3     1678.74     1820.98     19.97 o 
   0   4   3    10569.28    10458.75     67.86 o 
   1   4   3     3506.74     3562.52     29.82 o 
   2   4   3     7175.03     7011.79     54.27 o 
   3   4   3        0.95       12.18      9.64 o 
   4   4   3      237.68      226.49     17.10 o 
   5   4   3     2730.88     2522.93     46.90 o 
   6   4   3      656.72      684.76     34.00 o 
   7   4   3      576.44      526.33     36.52 o 
  -6   5   3       89.40      120.89     33.30 o 
  -5   5   3      135.42      259.50     26.35 o 
  -4   5   3       17.39       -6.87     14.55 o 
  -3   5   3     4401.45     4278.86     51.43 o 
  -2   5   3       61.84       56.43     11.21 o 
  -1   5   3     6135.59     6086.00     46.63 o 
   0   5   3      391.48      390.82     17.27 o 
   1   5   3      188.20      242.19     24.95 o 
   2   5   3     1731.45     1763.16     24.56 o 
   3   5   3      970.03     1015.85     23.36 o 
   4   5   3      386.19      430.98     25.61 o 
   5   5   3      999.51      994.01     34.85 o 
   6   5   3      130.30      123.91     26.49 o 
  -6   6   3       42.40       49.19     26.74 o 
  -5   6   3      802.98      936.48     36.79 o 
  -4   6   3       41.98       69.29     17.70 o 
  -3   6   3      849.66      857.80     26.42 o 
  -2   6   3      704.63      813.87     24.91 o 
  -1   6   3      108.21      137.00     17.18 o 
   0   6   3       41.91       51.36     10.78 o 
   1   6   3     3582.75     3549.76     37.61 o 
   2   6   3       53.84       72.01     16.52 o 
   3   6   3      991.91      952.50     31.40 o 
   4   6   3     1020.22     1048.42     35.26 o 
   5   6   3       19.90       27.29     22.77 o 
   6   6   3      241.00      239.80     44.16 o 
  -5   7   3        6.75        4.75     25.61 o 
  -4   7   3     2542.67     2353.65     72.61 o 
  -3   7   3        8.77       24.54     16.75 o 
  -2   7   3     4063.43     4213.02     61.79 o 
  -1   7   3        1.55        3.66     16.43 o 
   0   7   3     2961.16     2921.39     38.80 o 
   1   7   3      223.93      249.08     15.42 o 
   2   7   3       19.62       19.53     15.29 o 
   3   7   3      648.49      617.78     31.06 o 
   4   7   3     1149.93     1200.81     50.87 o 
   5   7   3       18.19       40.43     26.40 o 
  -4   8   3       20.50       23.73     28.27 o 
  -3   8   3      957.36      880.05     37.33 o 
  -2   8   3       31.61       30.61     21.55 o 
  -1   8   3      120.39      148.73     22.36 o 
   0   8   3       63.06       63.24     20.18 o 
   1   8   3      939.49      979.37     34.05 o 
   2   8   3      337.53      368.04     31.58 o 
   3   8   3      436.26      523.68     32.91 o 
   4   8   3      399.25      394.24     55.38 o 
  -2   9   3        0.72      -16.72     23.89 o 
  -1   9   3     1589.43     1598.16     44.98 o 
   0   9   3      419.13      486.99     45.83 o 
   1   9   3       56.47      153.76     54.43 o 
   2   9   3      352.38      318.13     34.08 o 
  -7   0   4        1.09      -11.02     33.47 o 
  -6   0   4      185.59      206.36     29.81 o 
  -5   0   4       17.77        8.79     16.12 o 
  -4   0   4     9937.17     9565.92     91.29 o 
  -3   0   4      304.84      327.09     13.27 o 
  -2   0   4    46833.35    46411.03    377.17 o 
  -1   0   4      383.62      418.06      8.45 o 
   0   0   4       53.68       56.79      4.02 o 
   1   0   4    12035.04    12120.40    100.54 o 
   2   0   4     9303.12     9313.01     81.41 o 
   3   0   4     3215.15     3025.27     35.84 o 
   4   0   4    11037.33    10811.98    101.55 o 
   5   0   4     1600.62     1663.36     33.27 o 
   6   0   4     1702.44     1770.07     54.37 o 
   7   0   4     2476.92     2630.72     84.10 o 
  -7   1   4     2181.16     2120.44     50.04 o 
  -6   1   4     1223.18     1253.34     32.21 o 
  -5   1   4     4058.18     4121.60     44.80 o 
  -4   1   4      905.72      864.17     14.97 o 
  -3   1   4     1658.42     2084.91     19.74 o 
  -2   1   4      862.54      893.67     10.30 o 
  -1   1   4     1151.95     1232.06     17.78 o 
   0   1   4     3522.62     3568.35     25.33 o 
   1   1   4    20100.19    19967.00    123.47 o 
   2   1   4     7983.15     7904.70     50.43 o 
   3   1   4     7050.02     6931.61     47.65 o 
   4   1   4     5194.80     5113.47     40.44 o 
   5   1   4      137.53      157.43     15.76 o 
   6   1   4     1311.66     1315.27     28.18 o 
   7   1   4      132.65      177.21     35.58 o 
  -7   2   4      605.52      640.81     45.44 o 
  -6   2   4       22.96       28.64     15.03 o 
  -5   2   4     1274.70     1292.83     26.08 o 
  -4   2   4       55.50       72.40      9.29 o 
  -3   2   4    14199.86    13825.08     93.46 o 
  -2   2   4      613.24      576.41     10.61 o 
  -1   2   4     6022.52     5855.96     38.54 o 
   0   2   4     2946.66     2947.29     21.62 o 
   1   2   4        1.33        3.73      3.97 o 
   2   2   4     3362.70     3351.06     25.91 o 
   3   2   4     6842.34     6905.07     48.27 o 
   4   2   4      226.16      281.67     12.46 o 
   5   2   4      464.93      506.71     28.08 o 
   6   2   4     2044.83     2045.72     38.53 o 
   7   2   4      285.33      339.94     52.92 o 
  -7   3   4        3.55        9.71     29.56 o 
  -6   3   4     6498.78     6245.91     91.02 o 
  -5   3   4       26.94       26.16     13.13 o 
  -4   3   4     3735.09     3625.55     40.67 o 
  -3   3   4      212.72      218.57     12.33 o 
  -2   3   4     3281.49     3392.07     39.72 o 
  -1   3   4     4012.04     4064.34     30.56 o 
   0   3   4    21787.64    21663.84    127.26 o 
   1   3   4       14.32       17.38      6.08 o 
   2   3   4    13720.31    13600.73     84.40 o 
   3   3   4     3851.06     3768.23     31.57 o 
   4   3   4      627.70      653.68     21.17 o 
   5   3   4     2069.78     2094.17     42.24 o 
   6   3   4      706.64      685.19     31.69 o 
   7   3   4     2193.59     2095.06     71.52 o 
  -7   4   4      367.53      375.95     32.12 o 
  -6   4   4       40.70       86.09     22.89 o 
  -5   4   4      271.66      282.90     20.36 o 
  -4   4   4     1077.26     1134.88     24.91 o 
  -3   4   4     2897.43     2647.09     33.38 o 
  -2   4   4     2218.51     2345.32     23.40 o 
  -1   4   4      590.41      572.27     12.07 o 
   0   4   4     3141.76     3144.25     27.18 o 
   1   4   4      503.37      521.39     12.10 o 
   2   4   4      194.75      234.25     11.37 o 
   3   4   4      768.76      765.51     16.98 o 
   4   4   4       24.94       18.41     13.05 o 
   5   4   4      692.95      729.66     30.37 o 
   6   4   4     1251.51     1247.53     40.26 o 
   7   4   4      281.59      310.78     50.34 o 
  -6   5   4       15.33       24.73     23.86 o 
  -5   5   4     2665.59     2783.53     42.28 o 
  -4   5   4      243.22      227.17     18.71 o 
  -3   5   4       60.19      106.97     17.23 o 
  -2   5   4       50.31       63.12     12.73 o 
  -1   5   4     3809.87     3877.38     34.20 o 
   0   5   4      584.73      655.14     14.52 o 
   1   5   4     7839.74     8000.81     62.10 o 
   2   5   4      551.61      565.58     16.27 o 
   3   5   4     1777.62     1803.41     41.20 o 
   4   5   4     2644.53     2532.93     49.47 o 
   5   5   4      383.73      406.92     27.19 o 
   6   5   4      524.62      558.64     34.11 o 
  -6   6   4       24.26       43.50     26.62 o 
  -5   6   4        0.58       24.25     22.69 o 
  -4   6   4     3051.11     2962.55     46.96 o 
  -3   6   4      468.02      449.81     22.92 o 
  -2   6   4     9542.11     9353.47     88.79 o 
  -1   6   4       44.45       46.11     13.39 o 
   0   6   4      295.00      298.57     14.76 o 
   1   6   4     1556.38     1616.36     25.54 o 
   2   6   4     1040.45     1054.20     36.56 o 
   3   6   4     1011.93     1098.25     49.96 o 
   4   6   4     1642.47     1628.55     41.34 o 
   5   6   4        2.44      -19.20     21.49 o 
   6   6   4      119.17      158.58     29.03 o 
  -5   7   4      292.32      293.84     29.71 o 
  -4   7   4      139.04      133.79     24.49 o 
  -3   7   4       36.16       51.33     17.22 o 
  -2   7   4       54.33      124.86     20.21 o 
  -1   7   4        8.39        2.46     16.58 o 
   0   7   4      277.97      287.09     17.02 o 
   1   7   4      287.01      312.17     17.34 o 
   2   7   4     1086.37     1059.93     30.50 o 
   3   7   4      353.88      400.41     27.32 o 
   4   7   4      289.81      374.41     29.17 o 
   5   7   4       96.98       92.04     26.29 o 
  -4   8   4        6.33       28.81     30.22 o 
  -3   8   4     2189.84     2133.08     49.81 o 
  -2   8   4        3.58        5.05     20.76 o 
  -1   8   4     1142.54     1157.49     36.93 o 
   0   8   4        5.03       15.84     19.19 o 
   1   8   4       78.65      133.68     19.53 o 
   2   8   4      795.43      768.88     33.75 o 
   3   8   4     1140.98     1112.04     39.46 o 
   4   8   4      105.58      147.13     33.78 o 
  -2   9   4       17.60        0.23     24.24 o 
  -1   9   4      139.85      153.86     26.60 o 
   0   9   4      390.72      331.80     34.50 o 
   1   9   4       60.58       80.69     52.52 o 
   2   9   4      592.48      517.54     39.06 o 
  -7   1   5        0.93       39.06     24.22 o 
  -6   1   5      420.72      432.58     24.32 o 
  -5   1   5     1213.90     1267.58     25.02 o 
  -4   1   5     6186.07     6188.99     50.31 o 
  -3   1   5     1210.62     1113.32     13.93 o 
  -2   1   5     1366.30     1278.28     12.77 o 
  -1   1   5       57.24       59.50      4.26 o 
   0   1   5      947.97      969.71      9.50 o 
   1   1   5     7414.51     7490.72     53.76 o 
   2   1   5     7171.39     7105.11     55.68 o 
   3   1   5     4816.71     4731.42     35.56 o 
   4   1   5     2370.76     2442.21     29.40 o 
   5   1   5      255.91      286.45     14.51 o 
   6   1   5        1.58        4.96     15.05 o 
   7   1   5     1115.47     1188.42     94.85 o 
  -7   2   5      569.34      629.34     36.67 o 
  -6   2   5     1054.71      989.99     27.26 o 
  -5   2   5     1019.06     1029.44     24.10 o 
  -4   2   5        7.90       -9.12      9.12 o 
  -3   2   5      235.79      285.20     12.60 o 
  -2   2   5     1664.51     1565.16     17.20 o 
  -1   2   5     5131.78     5181.22     35.03 o 
   0   2   5     1511.77     1467.17     13.41 o 
   1   2   5     5655.91     5669.55     41.00 o 
   2   2   5       39.03       36.68      4.50 o 
   3   2   5       80.97      104.60      7.65 o 
   4   2   5     3195.43     3145.04     29.92 o 
   5   2   5     4715.55     4647.62     54.61 o 
   6   2   5      841.09      925.76     29.34 o 
   7   2   5      147.32      190.20     29.24 o 
  -7   3   5        3.10       11.55     28.53 o 
  -6   3   5       14.23      122.18     25.11 o 
  -5   3   5     1481.55     1352.84     27.45 o 
  -4   3   5      174.56      216.77     14.72 o 
  -3   3   5     4427.51     4406.59     40.03 o 
  -2   3   5        2.90       20.74     10.28 o 
  -1   3   5      390.71      367.05      8.77 o 
   0   3   5      701.27      700.22     10.71 o 
   1   3   5       19.99       19.06      5.85 o 
   2   3   5      340.02      307.53      8.59 o 
   3   3   5      465.97      508.46     12.20 o 
   4   3   5      258.87      260.39     16.02 o 
   5   3   5       47.52       84.88     15.90 o 
   6   3   5      225.81      287.99     25.89 o 
   7   3   5      180.22      222.90     32.45 o 
  -7   4   5      221.95      223.87     28.77 o 
  -6   4   5     1143.97     1228.34     49.64 o 
  -5   4   5      321.67      329.86     27.78 o 
  -4   4   5      590.42      644.92     25.81 o 
  -3   4   5      553.07      581.49     22.79 o 
  -2   4   5    11423.20    11367.01     81.31 o 
  -1   4   5     6188.98     6221.43     45.07 o 
   0   4   5    10335.23    10164.53     66.51 o 
   1   4   5       84.80       79.01      6.59 o 
   2   4   5     1498.21     1464.26     20.75 o 
   3   4   5     2783.56     2799.70     30.76 o 
   4   4   5     1223.80     1123.97     31.93 o 
   5   4   5     1436.36     1361.58     39.65 o 
   6   4   5      940.80     1015.05     37.36 o 
   7   4   5       20.69       29.62     27.68 o 
  -6   5   5        0.41       -0.59     23.23 o 
  -5   5   5     2163.50     2025.43     40.79 o 
  -4   5   5       11.00        3.47     14.75 o 
  -3   5   5     2834.78     2859.42     37.13 o 
  -2   5   5     1175.23     1188.75     23.63 o 
  -1   5   5     1365.05     1312.65     19.20 o 
   0   5   5      749.10      732.33     15.86 o 
   1   5   5       75.22      106.13      9.90 o 
   2   5   5      951.53      940.50     19.33 o 
   3   5   5     1374.14     1346.94     29.60 o 
   4   5   5      217.95      209.56     20.69 o 
   5   5   5      674.79      653.51     30.82 o 
   6   5   5       79.08       97.80     26.04 o 
  -6   6   5        9.75      -14.49     25.35 o 
  -5   6   5      349.85      366.81     31.26 o 
  -4   6   5       58.54      105.22     22.05 o 
  -3   6   5      258.81      280.75     21.69 o 
  -2   6   5       97.52      143.55     24.68 o 
  -1   6   5     1828.91     1737.48     47.36 o 
   0   6   5       71.57       93.83     11.23 o 
   1   6   5     3457.82     3520.92     37.86 o 
   2   6   5      273.31      326.59     17.00 o 
   3   6   5       84.43       88.22     16.84 o 
   4   6   5      566.83      651.59     31.55 o 
   5   6   5        3.14       14.30     23.39 o 
   6   6   5       31.00       -0.15     27.09 o 
  -5   7   5       62.24       79.50     27.91 o 
  -4   7   5     2084.78     2109.02     43.13 o 
  -3   7   5       65.50       87.15     18.85 o 
  -2   7   5     5242.97     4999.02     69.30 o 
  -1   7   5      419.48      401.32     25.11 o 
   0   7   5       19.64       25.53     13.17 o 
   1   7   5     2092.90     2023.82     32.67 o 
   2   7   5     1334.93     1325.97     32.84 o 
   3   7   5      350.86      373.40     34.05 o 
   4   7   5     1382.17     1275.87     41.27 o 
   5   7   5      168.01      197.42     29.60 o 
  -4   8   5        1.01       30.71     30.23 o 
  -3   8   5       15.34       60.80     24.04 o 
  -2   8   5        0.33        5.21     21.48 o 
  -1   8   5      690.12      736.60     33.12 o 
   0   8   5      120.36      101.17     21.72 o 
   1   8   5     1345.40     1296.09     38.44 o 
   2   8   5       51.61       92.57     23.31 o 
   3   8   5      204.44      216.68     27.17 o 
   4   8   5      325.89      319.03     31.41 o 
  -2   9   5      226.05      219.15     28.93 o 
  -1   9   5      470.64      559.05     33.42 o 
   0   9   5      177.55      248.40     32.95 o 
   1   9   5       57.48       46.10     52.92 o 
   2   9   5      351.68      370.21     42.36 o 
  -7   0   6       63.70       17.75     37.29 o 
  -6   0   6     2293.79     2328.94     65.51 o 
  -5   0   6      100.30      101.15     18.65 o 
  -4   0   6    12222.43    11389.97    106.15 o 
  -3   0   6      888.54      929.11     20.78 o 
  -2   0   6    12519.85    12766.00    125.39 o 
  -1   0   6     9278.11     9516.63     81.98 o 
   0   0   6     1294.23     1246.51     26.66 o 
   1   0   6    14817.22    14774.55    132.37 o 
   2   0   6    17976.97    17980.96    149.88 o 
   3   0   6     4494.81     4742.25     50.08 o 
   4   0   6     5025.31     5407.26     65.96 o 
   5   0   6    16025.10    16121.67    182.92 o 
   6   0   6      102.87      126.74     22.17 o 
   7   0   6     3201.24     3369.09     81.83 o 
  -7   1   6     3065.61     3115.46     60.39 o 
  -6   1   6      368.26      407.78     23.37 o 
  -5   1   6     2184.13     2171.64     31.63 o 
  -4   1   6     1142.35     1135.25     25.80 o 
  -3   1   6      153.63      206.97      8.19 o 
  -2   1   6      341.85      366.28      8.58 o 
  -1   1   6    13498.06    13641.88     87.07 o 
   0   1   6     4664.98     4627.18     36.31 o 
   1   1   6    15718.83    15656.83     99.29 o 
   2   1   6    12107.77    11864.71     77.69 o 
   3   1   6     4472.07     4517.50     34.41 o 
   4   1   6     5919.53     5732.55     44.23 o 
   5   1   6      153.57      190.46     13.20 o 
   6   1   6     1333.03     1346.91     33.77 o 
   7   1   6      353.61      389.24     33.43 o 
  -7   2   6      116.83       79.55     26.65 o 
  -6   2   6        1.74       30.73     17.70 o 
  -5   2   6     4861.36     4563.76     49.56 o 
  -4   2   6        6.23        4.52     10.10 o 
  -3   2   6    14777.03    14910.39    100.43 o 
  -2   2   6     4602.61     4638.89     41.20 o 
  -1   2   6     1534.20     1489.74     15.89 o 
   0   2   6     7472.47     7568.63     47.94 o 
   1   2   6     3626.17     3633.99     29.13 o 
   2   2   6     1818.21     1759.10     16.84 o 
   3   2   6     3553.39     3434.64     39.26 o 
   4   2   6      804.25      832.09     18.52 o 
   5   2   6     4688.03     4644.52     54.86 o 
   6   2   6     4492.86     4491.53     58.17 o 
   7   2   6      139.40      137.67     46.10 o 
  -7   3   6        7.53      -21.43     27.82 o 
  -6   3   6     2475.76     2472.70     39.61 o 
  -5   3   6      501.77      465.35     20.63 o 
  -4   3   6      170.67      212.35     14.19 o 
  -3   3   6     4264.79     4282.54     43.32 o 
  -2   3   6     2161.17     1995.38     21.66 o 
  -1   3   6      194.48      186.42      7.49 o 
   0   3   6    16561.80    16422.19     98.86 o 
   1   3   6     4852.62     4878.16     38.67 o 
   2   3   6     2962.09     2904.85     34.42 o 
   3   3   6    14838.83    14665.09    100.25 o 
   4   3   6      117.12      143.82     12.86 o 
   5   3   6     3447.53     3409.52     47.50 o 
   6   3   6      935.51      960.76     35.15 o 
   7   3   6        5.25        0.28     27.84 o 
  -7   4   6       44.51        3.90     30.66 o 
  -6   4   6       45.59       63.90     20.24 o 
  -5   4   6     1401.94     1303.27     32.10 o 
  -4   4   6      825.61      864.54     35.78 o 
  -3   4   6     4748.22     4821.27     48.84 o 
  -2   4   6     2201.84     2148.68     28.75 o 
  -1   4   6     1773.37     1739.15     19.43 o 
   0   4   6     1072.18     1082.63     15.19 o 
   1   4   6        4.71        3.50      6.56 o 
   2   4   6       35.33       36.51      7.84 o 
   3   4   6     1693.08     1672.30     26.62 o 
   4   4   6      158.73      182.00     17.49 o 
   5   4   6     1172.43     1202.79     35.94 o 
   6   4   6     2755.72     2800.14     64.36 o 
   7   4   6      487.23      447.92     38.99 o 
  -6   5   6       11.84       18.26     23.49 o 
  -5   5   6      115.85      167.74     20.46 o 
  -4   5   6      317.33      357.49     21.25 o 
  -3   5   6      816.75      838.60     29.82 o 
  -2   5   6     5207.48     5198.50     51.76 o 
  -1   5   6     7714.95     7657.64     55.82 o 
   0   5   6       36.52       36.82      8.53 o 
   1   5   6     4963.81     5072.90     44.91 o 
   2   5   6     2909.76     2818.06     31.79 o 
   3   5   6      462.44      488.86     22.55 o 
   4   5   6     2264.57     2140.05     38.42 o 
   5   5   6      233.54      292.99     26.25 o 
   6   5   6      276.31      363.80     30.66 o 
  -6   6   6      403.03      422.67     37.48 o 
  -5   6   6       34.24       66.08     20.82 o 
  -4   6   6     3425.51     3336.68     50.54 o 
  -3   6   6       14.83       47.42     15.68 o 
  -2   6   6     1027.49     1058.08     28.32 o 
  -1   6   6     1813.00     1814.25     33.76 o 
   0   6   6      152.90      168.87     15.18 o 
   1   6   6     2118.50     2178.71     29.52 o 
   2   6   6     2994.10     2913.19     38.70 o 
   3   6   6      321.74      351.31     21.33 o 
   4   6   6      260.13      281.53     24.56 o 
   5   6   6     1339.20     1365.02     42.33 o 
  -5   7   6        5.66       10.74     25.51 o 
  -4   7   6       27.87       36.49     20.27 o 
  -3   7   6        4.54       -8.57     19.80 o 
  -2   7   6       12.39       59.93     36.04 o 
  -1   7   6       23.13       26.41     17.40 o 
   0   7   6      833.18      850.00     23.91 o 
   1   7   6      912.85      931.10     23.18 o 
   2   7   6      224.03      244.80     20.74 o 
   3   7   6      525.86      551.94     30.46 o 
   4   7   6       14.71       26.70     22.89 o 
   5   7   6       82.43       76.57     33.45 o 
  -4   8   6      480.82      511.50     39.77 o 
  -3   8   6     1173.09     1220.09     41.05 o 
  -2   8   6        8.66       -8.14     21.44 o 
  -1   8   6       47.62       54.96     21.13 o 
   0   8   6     1154.51     1041.01     35.71 o 
   1   8   6     1256.85     1238.33     43.75 o 
   2   8   6     1301.15     1282.24     44.74 o 
   3   8   6      439.07      448.36     31.07 o 
   4   8   6        5.10       37.90     26.66 o 
  -2   9   6      314.69      357.42     31.87 o 
  -1   9   6      454.13      462.37     32.47 o 
   0   9   6      824.92      822.64     59.66 o 
   1   9   6       36.50       -3.73     50.54 o 
   2   9   6        1.85      -21.49     33.05 o 
  -7   1   7      567.63      609.24     36.25 o 
  -6   1   7     1803.14     1704.52     41.89 o 
  -5   1   7     2007.01     1988.72     30.71 o 
  -4   1   7     1960.75     1880.04     23.98 o 
  -3   1   7      173.19      167.04      7.75 o 
  -2   1   7       68.88       80.90      5.29 o 
  -1   1   7     3453.20     3437.20     27.45 o 
   0   1   7     5240.91     5296.51     33.21 o 
   1   1   7     7618.85     7536.24     53.16 o 
   2   1   7     5185.51     5074.43     35.33 o 
   3   1   7      125.61      122.19      7.16 o 
   4   1   7       33.62       50.90      8.34 o 
   5   1   7      759.51      707.55     21.71 o 
   6   1   7     1507.94     1579.34     37.90 o 
   7   1   7     1292.14     1264.34     45.62 o 
  -7   2   7      928.54      950.94     52.92 o 
  -6   2   7      178.74      166.51     20.42 o 
  -5   2   7        6.53       19.12     12.58 o 
  -4   2   7      134.27      127.03     12.15 o 
  -3   2   7     3115.75     3157.71     30.09 o 
  -2   2   7     4711.40     4618.46     41.64 o 
  -1   2   7     7791.30     7640.94     85.88 o 
   0   2   7       28.80       29.99      3.92 o 
   1   2   7       45.82       39.43      4.52 o 
   2   2   7     2863.27     2725.20     24.00 o 
   3   2   7     4868.14     4918.01     37.47 o 
   4   2   7     7689.36     7517.96     59.52 o 
   5   2   7      579.70      594.48     26.37 o 
   6   2   7       39.28       51.28     20.40 o 
   7   2   7        5.87      -26.70     26.70 o 
  -7   3   7       55.24      109.62     27.61 o 
  -6   3   7        0.71       18.49     16.64 o 
  -5   3   7      321.08      343.34     18.27 o 
  -4   3   7        3.19       -7.30     11.27 o 
  -3   3   7      653.24      611.20     17.78 o 
  -2   3   7     1909.85     2050.11     26.56 o 
  -1   3   7      170.52      210.68      7.73 o 
   0   3   7     2469.87     2538.57     21.89 o 
   1   3   7      269.53      260.60      9.68 o 
   2   3   7        0.77        6.09      6.16 o 
   3   3   7      861.10      875.17     20.48 o 
   4   3   7       42.62       61.02     12.12 o 
   5   3   7       42.80       53.28     16.43 o 
   6   3   7      143.51      201.84     25.15 o 
   7   3   7        0.69       -2.22     28.08 o 
  -7   4   7      106.80      149.76     33.76 o 
  -6   4   7      277.31      369.03     25.17 o 
  -5   4   7      134.84      138.75     16.85 o 
  -4   4   7     1867.43     1861.74     31.08 o 
  -3   4   7     2530.47     2508.55     33.52 o 
  -2   4   7     4264.67     4168.21     42.83 o 
  -1   4   7      498.39      489.79     11.57 o 
   0   4   7     6503.19     6585.72     46.91 o 
   1   4   7      468.75      418.99     12.86 o 
   2   4   7      320.12      388.47     14.95 o 
   3   4   7     5280.92     5183.12     58.41 o 
   4   4   7     1406.67     1403.78     31.30 o 
   5   4   7     1118.34     1077.20     30.93 o 
   6   4   7      190.28      194.60     27.45 o 
  -6   5   7       41.36       58.69     24.49 o 
  -5   5   7      939.53      978.76     31.68 o 
  -4   5   7       10.75       14.05     15.65 o 
  -3   5   7      833.99      871.59     23.67 o 
  -2   5   7      702.13      672.18     20.04 o 
  -1   5   7        4.71       24.07     11.58 o 
   0   5   7     2273.31     2203.15     26.83 o 
   1   5   7      586.18      578.52     20.42 o 
   2   5   7      266.85      300.07     15.58 o 
   3   5   7      530.45      488.01     22.78 o 
   4   5   7       10.21       31.96     16.99 o 
   5   5   7       93.21       61.26     21.71 o 
   6   5   7     1088.91     1101.38     41.77 o 
  -5   6   7       90.71       96.81     22.11 o 
  -4   6   7      169.18      212.44     20.89 o 
  -3   6   7     1921.60     1909.82     36.66 o 
  -2   6   7      859.84      856.29     23.98 o 
  -1   6   7     3083.65     3151.12     44.54 o 
   0   6   7      800.55      865.61     20.38 o 
   1   6   7      373.50      382.02     17.34 o 
   2   6   7     2484.82     2511.08     36.06 o 
   3   6   7        3.54       10.51     16.35 o 
   4   6   7      230.66      279.50     25.02 o 
   5   6   7      219.72      273.46     29.17 o 
  -5   7   7       87.59      115.92     27.73 o 
  -4   7   7     1225.96     1322.49     36.72 o 
  -3   7   7       84.65       94.07     22.35 o 
  -2   7   7      139.83      152.18     21.74 o 
  -1   7   7     1546.44     1566.24     69.91 o 
   0   7   7      812.88      785.36     27.26 o 
   1   7   7     2415.35     2524.34     37.85 o 
   2   7   7     1200.80     1210.23     32.54 o 
   3   7   7       44.79       65.37     21.14 o 
   4   7   7      120.00      152.27     25.99 o 
   5   7   7      434.23      421.23     34.32 o 
  -4   8   7       18.84       41.50     26.36 o 
  -3   8   7      939.36      793.61     37.14 o 
  -2   8   7       78.12       81.42     23.75 o 
  -1   8   7      942.26      986.88     36.27 o 
   0   8   7      205.16      211.18     24.31 o 
   1   8   7      687.45      724.32     33.34 o 
   2   8   7      923.64      877.19     35.44 o 
   3   8   7        5.16       28.82     23.35 o 
   4   8   7      197.15      255.75     30.94 o 
  -2   9   7      343.52      331.67     31.70 o 
  -1   9   7      128.75       93.37     26.25 o 
   0   9   7     1142.09     1095.51     47.21 o 
   1   9   7      142.54      147.17     57.12 o 
   2   9   7       20.89       23.06     33.57 o 
  -7   0   8      399.12      447.82     46.24 o 
  -6   0   8     7273.90     7209.64    127.06 o 
  -5   0   8       15.25      -22.58     22.58 o 
  -4   0   8    17938.22    18254.76    160.60 o 
  -3   0   8     3756.12     3686.04     42.28 o 
  -2   0   8     1216.47     1217.55     19.51 o 
  -1   0   8    13836.84    14084.90    119.74 o 
   0   0   8    12957.45    12777.20    109.43 o 
   1   0   8     8123.56     7943.77     81.29 o 
   2   0   8    15024.58    15115.02    128.65 o 
   3   0   8     7127.05     7357.37     71.59 o 
   4   0   8      965.96      971.98     23.94 o 
   5   0   8    15162.89    14693.88    169.75 o 
   6   0   8       42.97       31.94     21.48 o 
   7   0   8     2345.96     2587.55    108.77 o 
  -7   1   8      410.57      540.68     35.13 o 
  -6   1   8      553.94      631.30     31.62 o 
  -5   1   8       82.90       70.17     13.02 o 
  -4   1   8     1016.78      997.46     20.96 o 
  -3   1   8     1968.20     1983.74     19.90 o 
  -2   1   8      533.63      536.78     16.29 o 
  -1   1   8     7365.88     7357.65     51.46 o 
   0   1   8    14679.71    14598.47     87.39 o 
   1   1   8     8174.28     8011.17     59.63 o 
   2   1   8    26845.61    28006.08    205.58 o 
   3   1   8        1.24       -0.04      5.60 o 
   4   1   8       25.19       24.27      8.70 o 
   5   1   8      383.18      424.49     18.87 o 
   6   1   8     1038.30     1072.64     47.45 o 
   7   1   8      226.45      230.04     32.05 o 
  -7   2   8      589.56      673.34     43.70 o 
  -6   2   8      136.14      114.23     20.26 o 
  -5   2   8     5013.16     4839.65     52.00 o 
  -4   2   8     3668.04     3688.19     44.28 o 
  -3   2   8     3662.75     3714.72     38.55 o 
  -2   2   8     7301.55     7072.29     58.10 o 
  -1   2   8      217.91      222.61      8.52 o 
   0   2   8     7127.28     7071.01     46.29 o 
   1   2   8     7191.71     7312.88     52.09 o 
   2   2   8       95.15      106.20      6.77 o 
   3   2   8     4736.52     4650.58     39.78 o 
   4   2   8    12874.34    12685.67     99.26 o 
   5   2   8      855.89      875.28     26.45 o 
   6   2   8     3321.58     3279.71     55.37 o 
   7   2   8       25.54       15.63     28.17 o 
  -7   3   8       25.55        6.55     31.45 o 
  -6   3   8      143.06      172.47     18.95 o 
  -5   3   8     2037.57     1977.05     32.98 o 
  -4   3   8      980.45      958.79     23.15 o 
  -3   3   8     2170.75     2202.89     30.07 o 
  -2   3   8    13256.25    13242.17     99.84 o 
  -1   3   8      599.27      574.56     10.53 o 
   0   3   8     8130.61     8047.15     53.23 o 
   1   3   8    11762.19    11487.74     78.86 o 
   2   3   8      126.74      178.09      9.00 o 
   3   3   8     6666.38     6391.55     57.63 o 
   4   3   8     2501.45     2532.29     34.34 o 
   5   3   8      823.94      812.29     26.82 o 
   6   3   8      695.34      681.11     33.08 o 
   7   3   8     1507.96     1582.81     54.02 o 
  -6   4   8      163.84      166.94     22.46 o 
  -5   4   8     1019.71     1036.00     27.77 o 
  -4   4   8     1640.74     1699.36     42.28 o 
  -3   4   8     3824.76     3822.44     43.25 o 
  -2   4   8     1140.16     1084.88     21.52 o 
  -1   4   8      708.44      705.49     13.12 o 
   0   4   8      510.71      516.17     11.65 o 
   1   4   8      136.27      162.59      9.59 o 
   2   4   8      296.82      308.73     12.91 o 
   3   4   8     2046.82     2036.65     30.40 o 
   4   4   8     9616.58     9549.18     92.44 o 
   5   4   8      797.21      753.45     27.60 o 
   6   4   8      460.69      502.26     32.14 o 
  -6   5   8      356.65      367.92     28.57 o 
  -5   5   8       18.43       39.69     18.91 o 
  -4   5   8     2149.63     2069.99     34.78 o 
  -3   5   8     2111.29     2016.73     37.28 o 
  -2   5   8       23.22       46.73     11.85 o 
  -1   5   8     4545.67     4518.75     51.47 o 
   0   5   8     3717.43     3671.02     43.51 o 
   1   5   8      141.26      156.33     12.13 o 
   2   5   8     5734.09     5739.35     56.12 o 
   3   5   8      276.60      296.44     18.48 o 
   4   5   8     1547.69     1637.21     49.13 o 
   5   5   8      524.97      544.40     31.84 o 
   6   5   8      128.79      149.85     27.98 o 
  -5   6   8      182.85      140.21     22.83 o 
  -4   6   8     2052.18     1934.70     39.65 o 
  -3   6   8     1328.34     1302.62     31.59 o 
  -2   6   8       32.25       22.52     15.15 o 
  -1   6   8     2420.65     2296.65     38.64 o 
   0   6   8     1879.45     1858.23     27.37 o 
   1   6   8     3258.65     3279.81     36.84 o 
   2   6   8     1931.86     1867.39     31.63 o 
   3   6   8      406.99      411.23     23.17 o 
   4   6   8      735.04      666.71     32.48 o 
   5   6   8     2710.64     2603.27     55.44 o 
  -5   7   8      123.82       50.70     27.04 o 
  -4   7   8        1.00       24.65     20.37 o 
  -3   7   8      298.47      246.65     25.48 o 
  -2   7   8      381.53      396.24     26.29 o 
  -1   7   8      681.95      737.06     31.73 o 
   0   7   8      427.04      426.72     23.86 o 
   1   7   8      893.21      914.89     34.44 o 
   2   7   8      514.85      497.21     25.93 o 
   3   7   8      546.88      523.38     34.91 o 
   4   7   8        1.42      -21.79     21.79 o 
   5   7   8      128.98      110.47     27.93 o 
  -3   8   8      146.56      170.05     27.46 o 
  -2   8   8     1254.58     1208.55     39.85 o 
  -1   8   8      881.69      915.01     35.94 o 
   0   8   8     1698.86     1754.26     51.44 o 
   1   8   8      563.93      548.31     30.89 o 
   2   8   8       61.93       86.79     21.45 o 
   3   8   8        3.39       -6.16     23.15 o 
  -2   9   8      496.70      519.62     35.22 o 
  -1   9   8        0.11        9.24     24.36 o 
   0   9   8       21.37        2.23     28.80 o 
   1   9   8      576.46      583.12     54.80 o 
  -7   1   9      711.59      728.83     40.05 o 
  -6   1   9     1143.36     1189.58     37.35 o 
  -5   1   9      469.76      456.99     21.97 o 
  -4   1   9      352.04      337.75     15.50 o 
  -3   1   9     1026.52     1064.45     26.41 o 
  -2   1   9     5234.22     5244.90     39.23 o 
  -1   1   9     7037.12     6915.67     45.98 o 
   0   1   9     4534.64     4438.80     32.07 o 
   1   1   9     2153.40     2061.13     20.37 o 
   2   1   9       41.77       78.62      6.48 o 
   3   1   9     1172.72     1157.99     16.45 o 
   4   1   9      601.70      552.46     15.66 o 
   5   1   9     3262.77     3148.91     53.33 o 
   6   1   9     1262.70     1346.42     37.09 o 
   7   1   9      283.06      307.41     33.55 o 
  -7   2   9       74.23       72.92     27.26 o 
  -6   2   9      525.84      517.03     27.47 o 
  -5   2   9      536.95      577.88     21.66 o 
  -4   2   9     2164.89     2114.01     31.95 o 
  -3   2   9     3714.27     3712.80     45.66 o 
  -2   2   9      754.17      719.57     15.93 o 
  -1   2   9     4541.97     4651.87     33.76 o 
   0   2   9     1839.33     1746.21     16.75 o 
   1   2   9      770.75      722.74     10.15 o 
   2   2   9    11172.62    11198.57     77.33 o 
   3   2   9     2170.73     2184.39     25.06 o 
   4   2   9      122.39      125.13     15.34 o 
   5   2   9      276.03      313.57     18.02 o 
   6   2   9      142.72      193.52     23.94 o 
   7   2   9      114.43      185.01     32.56 o 
  -7   3   9      105.19       63.88     33.24 o 
  -6   3   9        3.91       15.20     17.95 o 
  -5   3   9      141.36      161.46     20.47 o 
  -4   3   9      852.55      859.38     22.95 o 
  -3   3   9       70.39       69.51     11.13 o 
  -2   3   9      366.85      375.54     14.75 o 
  -1   3   9      442.74      482.54     10.32 o 
   0   3   9     1169.48     1227.71     14.72 o 
   1   3   9      339.14      357.71     11.11 o 
   2   3   9        9.57       18.77      6.38 o 
   3   3   9      473.88      523.53     28.26 o 
   4   3   9     1751.37     1633.01     28.20 o 
   5   3   9       35.94       63.13     16.73 o 
   6   3   9      201.91      201.14     25.51 o 
   7   3   9        5.53       -9.85     30.13 o 
  -6   4   9       40.16       17.34     20.04 o 
  -5   4   9     1114.17     1086.98     28.60 o 
  -4   4   9     2762.93     2747.34     44.39 o 
  -3   4   9     1869.49     1881.35     34.80 o 
  -2   4   9     6253.55     5996.31     68.68 o 
  -1   4   9      622.39      635.93     13.06 o 
   0   4   9       93.00      104.10      7.19 o 
   1   4   9    11589.07    11593.34     82.40 o 
   2   4   9     1949.50     1906.62     27.90 o 
   3   4   9     8262.67     7927.40     70.57 o 
   4   4   9     1041.35     1030.33     29.18 o 
   5   4   9       49.96       45.83     18.63 o 
   6   4   9      110.28      113.17     25.12 o 
  -6   5   9        2.30       11.03     21.73 o 
  -5   5   9      420.33      426.11     25.83 o 
  -4   5   9      399.27      407.47     21.41 o 
  -3   5   9      740.87      760.63     26.96 o 
  -2   5   9      774.10      769.96     21.44 o 
  -1   5   9      199.13      189.69     13.13 o 
   0   5   9     1618.64     1701.42     25.56 o 
   1   5   9     2230.46     2206.30     27.72 o 
   2   5   9      301.16      322.05     16.76 o 
   3   5   9      168.77      172.56     14.95 o 
   4   5   9     1616.77     1588.51     48.79 o 
   5   5   9        9.27       18.03     21.13 o 
   6   5   9      668.21      701.15     40.38 o 
  -5   6   9      298.52      283.19     25.60 o 
  -4   6   9      236.83      235.55     21.83 o 
  -3   6   9      544.16      556.58     25.57 o 
  -2   6   9      720.62      703.32     26.76 o 
  -1   6   9     1016.31      996.32     27.92 o 
   0   6   9     2178.55     2167.37     53.39 o 
   1   6   9      110.54      117.93     13.95 o 
   2   6   9     3296.99     3206.79     41.65 o 
   3   6   9      190.34      209.96     19.98 o 
   4   6   9      431.70      459.15     29.86 o 
   5   6   9       78.60      109.00     26.28 o 
  -5   7   9        0.55      -19.23     22.63 o 
  -4   7   9      365.53      423.15     34.94 o 
  -3   7   9     1888.91     1765.99     56.85 o 
  -2   7   9      814.24      839.72     32.88 o 
  -1   7   9     4409.52     4432.94     61.07 o 
   0   7   9     1180.10     1174.46     31.21 o 
   1   7   9       22.40       16.14     16.35 o 
   2   7   9      928.86      884.12     30.43 o 
   3   7   9      230.37      256.44     23.21 o 
   4   7   9        0.30       26.01     23.13 o 
  -3   8   9       42.09       60.65     25.47 o 
  -2   8   9      229.59      261.33     27.76 o 
  -1   8   9     1697.03     1610.57     43.36 o 
   0   8   9      657.66      748.04     40.45 o 
   1   8   9      156.38      159.31     25.23 o 
   2   8   9     1769.01     1601.12     67.16 o 
   3   8   9       11.40       10.65     24.26 o 
  -1   9   9        4.96      -33.25     36.37 o 
   0   9   9      125.14      150.59     32.84 o 
   1   9   9      411.99      413.29     50.74 o 
  -7   0  10       21.53       32.10     77.04 o 
  -6   0  10     3974.95     3834.95    135.11 o 
  -5   0  10     1631.70     1696.82     55.41 o 
  -4   0  10     1766.82     1736.27     33.32 o 
  -3   0  10    12017.90    11848.54    107.90 o 
  -2   0  10     1069.23     1039.65     19.47 o 
  -1   0  10    24913.77    25501.96    211.01 o 
   0   0  10     7508.49     7274.79     68.77 o 
   1   0  10      369.96      364.46     12.28 o 
   2   0  10     1260.50     1132.41     19.30 o 
   3   0  10    26764.98    26191.03    278.14 o 
   4   0  10       15.65       12.02     13.77 o 
   5   0  10     4972.05     4915.54     72.62 o 
   6   0  10       15.05       16.75     23.17 o 
   7   0  10      219.71      223.66     59.82 o 
  -7   1  10       37.58       54.32     27.23 o 
  -6   1  10     1088.01     1066.63     38.07 o 
  -5   1  10      361.84      376.10     21.14 o 
  -4   1  10      298.09      306.32     15.28 o 
  -3   1  10     5069.76     5053.79     54.93 o 
  -2   1  10     4158.19     4079.92     31.41 o 
  -1   1  10    13981.45    14301.29     87.64 o 
   0   1  10    12926.51    12438.07     76.98 o 
   1   1  10     1764.41     1747.41     20.10 o 
   2   1  10      273.26      168.04      9.49 o 
   3   1  10      242.20      266.72     11.42 o 
   4   1  10       27.31       34.84     13.32 o 
   5   1  10      813.18      803.54     29.76 o 
   6   1  10     2004.85     2016.98     44.26 o 
   7   1  10      269.53      331.86     34.75 o 
  -7   2  10     1512.04     1449.23     46.93 o 
  -6   2  10      221.88      283.38     26.89 o 
  -5   2  10     3719.39     3652.42     44.68 o 
  -4   2  10     3910.82     3791.94     42.77 o 
  -3   2  10      660.95      709.22     21.05 o 
  -2   2  10     9129.39     9293.88     66.50 o 
  -1   2  10     1379.54     1380.69     15.22 o 
   0   2  10     4793.61     5121.44     38.94 o 
   1   2  10     5642.40     5674.84     39.71 o 
   2   2  10     6412.32     6355.54     49.04 o 
   3   2  10     1367.01     1343.02     19.78 o 
   4   2  10     9161.58     8769.70     75.20 o 
   5   2  10        1.97      -13.70     14.17 o 
   6   2  10     1246.92     1246.45     49.00 o 
   7   2  10        0.46       -4.28     24.41 o 
  -7   3  10      594.79      630.79     39.02 o 
  -6   3  10       23.31       36.89     17.77 o 
  -5   3  10     1801.37     1740.31     34.82 o 
  -4   3  10     4328.72     4240.38     47.51 o 
  -3   3  10      318.94      327.71     15.82 o 
  -2   3  10     4635.13     4607.23     45.20 o 
  -1   3  10    11430.22    11371.78     73.15 o 
   0   3  10      695.02      661.96     11.74 o 
   1   3  10    22358.14    22671.66    146.17 o 
   2   3  10     1758.52     1823.58     25.93 o 
   3   3  10      667.25      646.49     19.36 o 
   4   3  10      775.05      747.45     24.74 o 
   5   3  10     1220.01     1180.48     31.46 o 
   6   3  10       11.90        7.58     21.56 o 
   7   3  10     2066.07     2205.10     62.33 o 
  -6   4  10      420.91      444.91     27.38 o 
  -5   4  10     2593.05     2534.87     41.00 o 
  -4   4  10     1122.07     1059.08     26.06 o 
  -3   4  10     1862.63     1731.94     29.44 o 
  -2   4  10     1322.15     1273.96     23.80 o 
  -1   4  10       25.67       27.52      7.76 o 
   0   4  10      384.69      458.44     13.64 o 
   1   4  10     2204.34     2252.82     26.13 o 
   2   4  10     2412.88     2417.23     41.50 o 
   3   4  10     1670.25     1816.85     30.14 o 
   4   4  10     2181.91     2199.49     48.80 o 
   5   4  10      723.28      730.72     28.95 o 
   6   4  10      210.86      197.51     31.40 o 
  -6   5  10     1052.16      960.46     35.80 o 
  -5   5  10      476.20      496.30     27.01 o 
  -4   5  10      411.57      411.77     20.26 o 
  -3   5  10     1988.11     1925.97     45.48 o 
  -2   5  10      685.43      666.56     21.43 o 
  -1   5  10      741.01      724.11     29.88 o 
   0   5  10    10117.33    10247.62     76.90 o 
   1   5  10      153.74      190.62     11.92 o 
   2   5  10     4270.22     4110.62     46.16 o 
   3   5  10     2899.72     2940.52     39.83 o 
   4   5  10       30.75       33.99     18.22 o 
   5   5  10       79.56       74.82     23.52 o 
   6   5  10      620.24      611.81     37.31 o 
  -5   6  10      392.47      416.66     27.75 o 
  -4   6  10      377.64      397.55     25.04 o 
  -3   6  10     1658.19     1678.07     32.79 o 
  -2   6  10      547.74      563.96     24.67 o 
  -1   6  10     4292.88     4320.26     55.16 o 
   0   6  10     1804.41     1766.38     29.84 o 
   1   6  10       81.24      110.22     14.19 o 
   2   6  10      239.75      268.14     33.61 o 
   3   6  10     5491.45     5370.80     66.54 o 
   4   6  10      165.59      130.00     36.87 o 
   5   6  10     1374.00     1369.57     44.54 o 
  -4   7  10       21.25       20.38     24.08 o 
  -3   7  10      403.70      361.09     33.45 o 
  -2   7  10      163.16      199.13     33.89 o 
  -1   7  10     1237.99     1241.87     33.32 o 
   0   7  10      892.82      856.96     34.05 o 
   1   7  10      882.39      881.15     38.10 o 
   2   7  10       98.68      108.75     19.36 o 
   3   7  10       31.83       41.85     20.47 o 
   4   7  10        3.71        8.86     23.26 o 
  -3   8  10      296.26      335.01     40.23 o 
  -2   8  10     1131.40     1106.00     40.04 o 
  -1   8  10       98.59      153.92     25.54 o 
   0   8  10      553.20      586.59     38.79 o 
   1   8  10      548.86      597.18     34.54 o 
   2   8  10      841.27      872.41     38.30 o 
   3   8  10      124.24      171.49     31.93 o 
  -1   9  10     1003.46      923.45     47.74 o 
   0   9  10        3.18      -14.60     30.35 o 
   1   9  10      449.59      382.80     50.68 o 
  -7   1  11      115.37      132.81     30.62 o 
  -6   1  11      246.21      290.94     27.74 o 
  -5   1  11      152.34      155.08     21.36 o 
  -4   1  11     1119.43     1134.38     23.04 o 
  -3   1  11     5429.37     5435.30     47.19 o 
  -2   1  11     5041.67     5038.69     37.53 o 
  -1   1  11     3629.32     3482.44     28.20 o 
   0   1  11     3061.79     3238.47     26.61 o 
   1   1  11     1955.64     2085.50     20.02 o 
   2   1  11      643.14      600.51     13.69 o 
   3   1  11     2429.11     2270.55     25.66 o 
   4   1  11     1895.12     1899.52     25.57 o 
   5   1  11     1764.58     1721.74     33.64 o 
   6   1  11       59.94       54.72     21.50 o 
   7   1  11        0.15      -11.42     23.58 o 
  -7   2  11       97.45      152.03     30.94 o 
  -6   2  11      630.57      685.83     34.54 o 
  -5   2  11     2029.68     2058.01     36.36 o 
  -4   2  11      951.35      928.50     23.62 o 
  -3   2  11     2859.30     2783.82     34.03 o 
  -2   2  11        7.19        2.20      6.46 o 
  -1   2  11      310.92      337.91     11.27 o 
   0   2  11    10329.74    10215.08     65.64 o 
   1   2  11     1996.73     1908.57     18.52 o 
   2   2  11     3973.53     3861.94     34.50 o 
   3   2  11      294.97      295.78     15.15 o 
   4   2  11      223.54      229.74     15.13 o 
   5   2  11      138.07      141.61     17.66 o 
   6   2  11     1130.11     1179.29     38.15 o 
   7   2  11      276.32      314.32     30.95 o 
  -7   3  11      335.26      342.20     34.61 o 
  -6   3  11       91.63       62.41     21.04 o 
  -5   3  11      182.05      208.30     17.59 o 
  -4   3  11      450.89      451.85     24.93 o 
  -3   3  11      183.20      199.52     14.03 o 
  -2   3  11     1129.32     1054.75     20.81 o 
  -1   3  11      307.68      313.82      9.86 o 
   0   3  11     2499.93     2808.83     29.85 o 
   1   3  11     1587.73     1656.35     20.60 o 
   2   3  11     1798.12     1757.78     24.29 o 
   3   3  11       38.17       52.07     13.13 o 
   4   3  11     1853.00     1734.57     30.34 o 
   5   3  11        3.77       16.58     17.12 o 
   6   3  11      266.11      279.05     30.24 o 
   7   3  11       10.21      103.40     32.93 o 
  -6   4  11      754.98      787.37     36.58 o 
  -5   4  11      853.92      888.38     27.28 o 
  -4   4  11     2159.67     2112.47     32.12 o 
  -3   4  11        4.90        9.34     11.92 o 
  -2   4  11      755.65      744.50     20.05 o 
  -1   4  11     5828.29     5601.99     46.96 o 
   0   4  11     2483.27     2602.13     28.48 o 
   1   4  11    14714.84    14564.58    100.91 o 
   2   4  11     1998.85     1998.11     29.84 o 
   3   4  11       72.05       62.75     13.53 o 
   4   4  11      180.95      206.32     19.35 o 
   5   4  11     1149.34     1165.77     33.94 o 
   6   4  11      128.55      136.33     30.72 o 
  -6   5  11       10.69       24.52     22.14 o 
  -5   5  11      762.73      692.07     30.63 o 
  -4   5  11      804.07      807.85     24.51 o 
  -3   5  11     1293.84     1266.29     31.86 o 
  -2   5  11     2135.29     2057.64     32.33 o 
  -1   5  11     1327.95     1318.68     30.94 o 
   0   5  11      416.05      441.42     21.83 o 
   1   5  11      755.66      697.23     25.94 o 
   2   5  11     2490.29     2466.68     35.17 o 
   3   5  11      290.68      310.41     18.20 o 
   4   5  11     2950.79     2914.05     47.81 o 
   5   5  11        5.83       -9.32     20.41 o 
   6   5  11      175.41      214.02     34.57 o 
  -5   6  11      315.38      337.69     30.99 o 
  -4   6  11        1.50        8.30     18.50 o 
  -3   6  11      457.89      435.48     22.25 o 
  -2   6  11     2903.14     2873.64     45.71 o 
  -1   6  11      243.11      267.77     23.57 o 
   0   6  11     2474.50     2438.92     35.14 o 
   1   6  11        0.53       17.80     12.98 o 
   2   6  11      857.62      867.51     24.93 o 
   3   6  11      519.61      553.22     27.02 o 
   4   6  11       44.55       14.29     20.62 o 
   5   6  11        2.10       12.77     25.36 o 
  -4   7  11        0.09       22.27     35.40 o 
  -3   7  11      760.24      828.98     35.65 o 
  -2   7  11      830.87      856.06     34.47 o 
  -1   7  11      134.80      160.17     24.73 o 
   0   7  11      722.79      730.29     33.44 o 
   1   7  11      629.80      619.69     27.12 o 
   2   7  11      140.31      111.42     20.44 o 
   3   7  11     5013.48     4893.51     66.92 o 
   4   7  11       17.42       -8.51     23.43 o 
  -3   8  11      768.28      771.74     38.27 o 
  -2   8  11      753.02      799.39     40.46 o 
  -1   8  11      188.84      204.51     46.45 o 
   0   8  11     1232.17     1187.04     41.57 o 
   1   8  11        0.65       -4.83     23.24 o 
   2   8  11      581.85      619.97     35.27 o 
   3   8  11       68.83       95.27     25.97 o 
  -1   9  11      431.73      444.68     40.24 o 
   0   9  11       89.73      125.89     32.15 o 
  -7   0  12      259.50      281.86     45.36 o 
  -6   0  12     1510.49     1439.69     58.33 o 
  -5   0  12     6090.02     5952.15    108.62 o 
  -4   0  12      213.37      243.55     74.26 o 
  -3   0  12    12249.99    12177.35    112.22 o 
  -2   0  12     7624.22     7714.28    115.39 o 
  -1   0  12     8270.64     8976.46     84.62 o 
   0   0  12     4176.15     4187.91     51.68 o 
   1   0  12     8321.08     7789.34     73.90 o 
   2   0  12       54.45       42.11      8.25 o 
   3   0  12    20405.64    19527.76    199.18 o 
   4   0  12        3.61       -1.32     14.48 o 
   5   0  12     2630.55     2635.47     57.67 o 
   6   0  12       55.38       36.43     31.19 o 
   7   0  12      326.14      431.84     68.63 o 
  -7   1  12      159.30      130.74     30.33 o 
  -6   1  12      276.30      284.41     28.17 o 
  -5   1  12     1410.42     1401.83     37.53 o 
  -4   1  12      523.49      517.86     23.02 o 
  -3   1  12     4297.20     4345.74     38.84 o 
  -2   1  12    18957.90    19013.61    117.62 o 
  -1   1  12     7138.64     7405.73     50.95 o 
   0   1  12    17792.86    17905.38    108.85 o 
   1   1  12      122.44      122.08      6.37 o 
   2   1  12      610.87      549.52     13.47 o 
   3   1  12       82.64       97.02      9.11 o 
   4   1  12      951.76      971.74     21.80 o 
   5   1  12      122.94      116.53     17.13 o 
   6   1  12     2420.96     2426.46     52.43 o 
   7   1  12      214.88      178.64     34.70 o 
  -7   2  12     1242.66     1190.15     54.75 o 
  -6   2  12     1373.72     1401.82     42.59 o 
  -5   2  12      779.28      788.46     33.80 o 
  -4   2  12     7662.48     7501.19     68.70 o 
  -3   2  12      131.93      151.97     12.23 o 
  -2   2  12     4617.05     4512.75     44.08 o 
  -1   2  12      600.26      560.59     11.23 o 
   0   2  12     4078.23     4263.91     33.12 o 
   1   2  12       62.93       36.37      5.43 o 
   2   2  12    17365.72    17157.28    114.77 o 
   3   2  12      148.75      134.42     11.85 o 
   4   2  12     5346.50     5278.76     53.86 o 
   5   2  12      103.69      116.95     18.22 o 
   6   2  12       45.44       62.04     23.60 o 
   7   2  12       28.61       17.44     27.03 o 
  -7   3  12     1167.05     1108.77     45.58 o 
  -6   3  12     1013.88      916.78     33.33 o 
  -5   3  12     1000.50      929.16     26.68 o 
  -4   3  12     4076.86     3877.69     46.01 o 
  -3   3  12     4434.68     4418.12     58.32 o 
  -2   3  12     2851.34     2858.17     34.67 o 
  -1   3  12    20826.38    20556.40    125.13 o 
   0   3  12      205.72      217.67      8.96 o 
   1   3  12     5767.19     5531.68     45.38 o 
   2   3  12      318.83      339.42     15.82 o 
   3   3  12      232.55      255.24     14.96 o 
   4   3  12        4.35       -3.72     12.63 o 
   5   3  12     3224.57     3143.94     54.90 o 
   6   3  12        7.34       10.41     22.73 o 
  -6   4  12      642.27      637.41     28.48 o 
  -5   4  12      716.80      705.12     26.80 o 
  -4   4  12     1598.36     1546.66     33.72 o 
  -3   4  12      185.07      201.93     15.34 o 
  -2   4  12     2952.46     2894.37     36.41 o 
  -1   4  12      489.33      487.38     14.63 o 
   0   4  12     2363.85     2515.00     36.37 o 
   1   4  12     1859.10     1889.97     28.23 o 
   2   4  12     3652.02     3482.05     40.95 o 
   3   4  12     1351.46     1353.56     27.64 o 
   4   4  12      812.37      789.87     24.95 o 
   5   4  12      301.57      327.96     24.83 o 
   6   4  12       15.98      -16.12     24.49 o 
  -6   5  12      450.01      482.97     30.82 o 
  -5   5  12      563.32      534.79     29.26 o 
  -4   5  12       80.74       79.06     16.04 o 
  -3   5  12     1062.74     1021.02     26.84 o 
  -2   5  12     9311.50     9062.45     79.96 o 
  -1   5  12       25.59       20.16     16.18 o 
   0   5  12     4997.67     4889.91     49.67 o 
   1   5  12      652.86      652.57     20.69 o 
   2   5  12      922.88      889.40     23.64 o 
   3   5  12      115.98      104.63     15.65 o 
   4   5  12      903.54      899.78     31.10 o 
   5   5  12       34.57       -9.85     26.40 o 
   6   5  12     1981.51     1980.57     59.68 o 
  -5   6  12      599.50      656.55     32.35 o 
  -4   6  12        5.00       -8.35     19.00 o 
  -3   6  12     2690.00     2592.28     61.50 o 
  -2   6  12      555.56      556.54     25.97 o 
  -1   6  12      349.55      353.31     21.62 o 
   0   6  12      980.91      997.10     27.98 o 
   1   6  12     3482.26     3392.10     43.25 o 
   2   6  12      211.95      236.64     18.47 o 
   3   6  12     3705.36     3589.03     53.79 o 
   4   6  12       15.92       40.62     21.58 o 
   5   6  12      624.50      665.02     38.60 o 
  -4   7  12        1.54      -18.57     29.60 o 
  -3   7  12      300.17      314.30     29.11 o 
  -2   7  12     1686.12     1615.58     48.71 o 
  -1   7  12      827.56      815.10     29.99 o 
   0   7  12      180.00      164.98     23.23 o 
   1   7  12       90.95      121.72     19.44 o 
   2   7  12      116.61      138.07     18.47 o 
   3   7  12        3.64       49.96     25.41 o 
   4   7  12        1.15      -12.81     23.65 o 
  -3   8  12       92.95      111.08     37.65 o 
  -2   8  12      322.73      378.05     31.32 o 
  -1   8  12      711.62      650.16     41.88 o 
   0   8  12      145.47      104.50     26.79 o 
   1   8  12       24.31       12.81     24.84 o 
   2   8  12     1591.77     1573.92     46.14 o 
   3   8  12      245.72      254.64     30.07 o 
  -7   1  13        0.27       24.59     28.55 o 
  -6   1  13       58.71       72.67     24.06 o 
  -5   1  13     1929.92     1854.04     43.15 o 
  -4   1  13     4664.74     4619.59     52.32 o 
  -3   1  13     4197.93     4087.34     42.75 o 
  -2   1  13     1706.73     1605.58     24.30 o 
  -1   1  13       21.25        7.31      5.88 o 
   0   1  13      900.66      925.81     17.15 o 
   1   1  13     3023.99     2797.09     29.20 o 
   2   1  13     1965.29     1851.18     28.07 o 
   3   1  13     4838.50     4719.60     42.03 o 
   4   1  13      882.01      849.19     21.44 o 
   5   1  13      103.68      129.22     17.39 o 
   6   1  13       94.98      102.55     19.77 o 
   7   1  13      384.86      412.80     39.88 o 
  -7   2  13      373.83      394.66     35.51 o 
  -6   2  13      562.43      540.36     33.19 o 
  -5   2  13      309.55      323.15     19.91 o 
  -4   2  13       29.42       47.31     13.24 o 
  -3   2  13      260.15      284.17     15.35 o 
  -2   2  13     5802.03     5759.71     52.90 o 
  -1   2  13     7109.85     7537.94     52.62 o 
   0   2  13     5232.48     5108.99     38.64 o 
   1   2  13     3201.81     3314.10     35.34 o 
   2   2  13       62.73       93.60     12.39 o 
   3   2  13      283.78      290.23     14.79 o 
   4   2  13     1496.21     1472.76     49.84 o 
   5   2  13      406.32      403.77     23.60 o 
   6   2  13      849.10      901.61     35.91 o 
   7   2  13      134.72      145.69     29.26 o 
  -6   3  13      360.64      437.45     32.20 o 
  -5   3  13        2.37       -4.09     15.15 o 
  -4   3  13       44.64       36.83     14.13 o 
  -3   3  13        1.58       32.06     12.31 o 
  -2   3  13       15.19       23.36     10.51 o 
  -1   3  13       30.44       15.94      7.79 o 
   0   3  13      786.74      800.21     14.01 o 
   1   3  13       21.39       29.65      9.38 o 
   2   3  13     2742.43     2758.35     41.92 o 
   3   3  13      216.04      250.50     15.31 o 
   4   3  13      250.36      283.43     17.50 o 
   5   3  13       26.22       21.28     20.52 o 
   6   3  13        1.86       -4.40     23.54 o 
  -6   4  13      923.95      932.33     33.79 o 
  -5   4  13      394.29      436.17     28.32 o 
  -4   4  13      377.98      418.17     21.85 o 
  -3   4  13     2112.74     1974.73     46.40 o 
  -2   4  13     1075.95     1056.34     24.36 o 
  -1   4  13     7044.17     6784.14     55.30 o 
   0   4  13     2960.00     2980.89     31.61 o 
   1   4  13     1029.09      909.35     21.43 o 
   2   4  13       71.04       89.57     13.00 o 
   3   4  13      710.58      708.84     22.94 o 
   4   4  13      377.40      383.90     21.09 o 
   5   4  13     3330.53     3296.79     53.11 o 
   6   4  13      527.59      506.30     33.85 o 
  -6   5  13      293.91      302.65     28.27 o 
  -5   5  13       36.82       43.77     19.17 o 
  -4   5  13     1503.23     1457.83     30.37 o 
  -3   5  13      218.77      245.64     17.91 o 
  -2   5  13        4.69       31.47     16.33 o 
  -1   5  13      498.18      480.42     21.94 o 
   0   5  13     1528.41     1494.10     26.62 o 
   1   5  13        6.67       -0.66     13.67 o 
   2   5  13     2342.74     2228.98     34.69 o 
   3   5  13       87.63       95.88     15.85 o 
   4   5  13      491.32      524.14     28.07 o 
   5   5  13       18.34      -16.67     21.49 o 
   6   5  13       57.30       70.20     58.99 o 
  -5   6  13      133.71      109.57     23.83 o 
  -4   6  13      326.12      371.84     38.06 o 
  -3   6  13       69.96       96.64     19.74 o 
  -2   6  13      272.23      264.73     21.28 o 
  -1   6  13        4.07        8.32     15.32 o 
   0   6  13     2319.31     2260.07     46.39 o 
   1   6  13      127.68      167.63     17.60 o 
   2   6  13      189.29      213.10     18.23 o 
   3   6  13       57.60      103.97     20.47 o 
   4   6  13     1308.84     1334.57     45.84 o 
   5   6  13        1.34      -20.08     25.50 o 
  -4   7  13      399.87      471.09     33.86 o 
  -3   7  13     1231.90     1238.95     41.33 o 
  -2   7  13      416.56      419.94     26.75 o 
  -1   7  13      460.37      463.64     26.39 o 
   0   7  13      125.35      128.28     23.89 o 
   1   7  13     2247.59     2292.50     42.95 o 
   2   7  13      274.98      280.54     23.56 o 
   3   7  13     3374.21     3378.36     56.17 o 
   4   7  13      177.88      153.74     28.36 o 
  -3   8  13      326.45      306.73     32.16 o 
  -2   8  13       43.91       86.97     25.45 o 
  -1   8  13       15.30        3.11     34.13 o 
   0   8  13     1027.50      994.06     40.64 o 
   1   8  13       12.64        9.02     25.20 o 
   2   8  13      308.36      304.12     33.34 o 
   3   8  13        1.96      -10.85     25.91 o 
  -7   0  14     1015.36      900.73     61.59 o 
  -6   0  14       11.99        6.68     34.28 o 
  -5   0  14     5984.78     5809.86    174.15 o 
  -4   0  14     2218.85     2195.62     75.21 o 
  -3   0  14     6610.86     6503.75     98.19 o 
  -2   0  14     2146.07     2079.92     32.20 o 
  -1   0  14    16623.96    17709.75    155.69 o 
   0   0  14      106.05      118.64     10.97 o 
   1   0  14    36668.75    35876.97    295.43 o 
   2   0  14       24.54       20.82     10.48 o 
   3   0  14    14370.05    13803.10    149.95 o 
   4   0  14      200.88      217.70     20.90 o 
   5   0  14       20.78       25.39     19.40 o 
   6   0  14      684.31      736.26     49.94 o 
   7   0  14     1636.15     1622.64    102.19 o 
  -7   1  14      152.26      182.01     32.50 o 
  -6   1  14        5.73        2.83     24.31 o 
  -5   1  14     2276.92     2294.08     65.63 o 
  -4   1  14     6324.04     6278.20     60.36 o 
  -3   1  14     4821.83     4844.04     45.32 o 
  -2   1  14    14078.95    13830.86     88.77 o 
  -1   1  14      151.34      144.72      8.70 o 
   0   1  14     6284.31     6444.75     58.64 o 
   1   1  14      169.29      189.81      8.24 o 
   2   1  14       70.88      108.55      9.06 o 
   3   1  14       39.91       46.65      9.42 o 
   4   1  14     2684.27     2588.61     46.48 o 
   5   1  14     1038.13      917.51     40.44 o 
   6   1  14     2101.08     2070.57     42.41 o 
   7   1  14      926.12     1047.78     50.15 o 
  -7   2  14      248.71      318.04     36.12 o 
  -6   2  14     2267.25     2225.28     52.02 o 
  -5   2  14       66.74       96.80     18.67 o 
  -4   2  14     1738.03     1708.39     33.78 o 
  -3   2  14      573.52      572.74     19.04 o 
  -2   2  14       27.45       26.95      9.26 o 
  -1   2  14     2785.45     2998.42     27.41 o 
   0   2  14    11927.54    12089.34     78.41 o 
   1   2  14     1109.11     1098.24     20.24 o 
   2   2  14    14497.16    14169.75    108.12 o 
   3   2  14      850.64      835.22     21.51 o 
   4   2  14     1693.13     1671.17     41.56 o 
   5   2  14      181.02      201.19     20.40 o 
   6   2  14      312.64      391.72     37.18 o 
   7   2  14       87.71       71.21     27.73 o 
  -6   3  14     1424.42     1367.23     44.90 o 
  -5   3  14      348.05      370.00     21.83 o 
  -4   3  14      451.50      445.63     20.70 o 
  -3   3  14    18951.85    18554.94    140.63 o 
  -2   3  14        4.97        5.88     10.92 o 
  -1   3  14    11342.43    10934.61     79.21 o 
   0   3  14       10.92       14.47      6.54 o 
   1   3  14     1623.77     1638.00     25.93 o 
   2   3  14      105.16      154.53     15.98 o 
   3   3  14     2731.66     2751.50     37.36 o 
   4   3  14      142.34      162.53     15.90 o 
   5   3  14     5160.98     5108.32     73.64 o 
   6   3  14        1.15       31.49     24.61 o 
  -6   4  14      927.47      990.19     33.07 o 
  -5   4  14      664.03      665.73     27.05 o 
  -4   4  14      384.55      389.46     20.97 o 
  -3   4  14      837.78      850.52     24.67 o 
  -2   4  14       33.04       39.03     12.03 o 
  -1   4  14      867.31      884.40     18.80 o 
   0   4  14     1455.73     1416.42     22.11 o 
   1   4  14     2653.42     2720.18     35.48 o 
   2   4  14     4566.22     4453.71     49.08 o 
   3   4  14     1268.61     1288.29     28.11 o 
   4   4  14      726.82      699.75     23.53 o 
   5   4  14        2.80       -1.02     21.91 o 
   6   4  14        0.64      -37.17     37.17 o 
  -6   5  14       76.83       95.44     24.98 o 
  -5   5  14      419.91      388.04     24.62 o 
  -4   5  14     1626.91     1630.99     34.79 o 
  -3   5  14     1051.09      963.99     29.31 o 
  -2   5  14     4911.92     4731.35     59.06 o 
  -1   5  14       18.90        3.05     13.79 o 
   0   5  14     2346.95     2281.99     37.57 o 
   1   5  14        9.26       17.36     12.62 o 
   2   5  14      164.35      176.58     15.93 o 
   3   5  14      276.13      311.23     22.70 o 
   4   5  14     2976.93     2931.29     50.05 o 
   5   5  14       19.81        0.33     21.88 o 
  -5   6  14     1455.11     1335.76     39.87 o 
  -4   6  14      264.32      301.36     24.74 o 
  -3   6  14      450.46      437.70     26.78 o 
  -2   6  14      561.05      600.65     27.72 o 
  -1   6  14      615.36      655.98     27.01 o 
   0   6  14      352.56      374.76     25.89 o 
   1   6  14     5306.60     5163.89     63.10 o 
   2   6  14        8.17      -15.25     15.50 o 
   3   6  14     2404.01     2304.43     44.82 o 
   4   6  14       32.02       30.22     22.41 o 
   5   6  14       14.23       34.01     27.53 o 
  -4   7  14      631.70      614.69     37.23 o 
  -3   7  14      753.58      742.54     41.75 o 
  -2   7  14        6.31       -8.01     19.60 o 
  -1   7  14      351.30      373.81     29.36 o 
   0   7  14       15.51        8.38     21.75 o 
   1   7  14       41.46       90.53     20.41 o 
   2   7  14      147.36      124.30     21.65 o 
   3   7  14      267.52      283.52     26.22 o 
   4   7  14       17.08       11.55     28.34 o 
  -3   8  14      153.13      187.20     30.82 o 
  -2   8  14      140.04      128.29     38.90 o 
  -1   8  14       26.43       23.34     25.13 o 
   0   8  14      999.85     1030.95     42.65 o 
   1   8  14      440.03      501.69     34.92 o 
   2   8  14     1993.26     2037.58     74.25 o 
  -7   1  15      322.86      287.63     58.25 o 
  -6   1  15      887.22      832.46     38.82 o 
  -5   1  15     3209.21     3207.64     56.92 o 
  -4   1  15     1041.59     1027.26     24.94 o 
  -3   1  15       45.26       42.90     10.42 o 
  -2   1  15      299.34      329.12     11.89 o 
  -1   1  15     2720.52     2650.16     27.22 o 
   0   1  15     4316.53     4348.31     40.62 o 
   1   1  15     6935.00     6738.44     46.41 o 
   2   1  15     2172.40     2161.17     26.06 o 
   3   1  15      674.76      632.57     18.71 o 
   4   1  15       27.19       30.91     14.72 o 
   5   1  15      146.43      183.90     28.63 o 
   6   1  15      799.27      852.13     32.13 o 
   7   1  15      547.49      493.36     42.90 o 
  -7   2  15      307.10      245.08     34.73 o 
  -6   2  15        1.54       32.46     25.89 o 
  -5   2  15       45.39       58.31     21.91 o 
  -4   2  15      973.77      944.98     25.29 o 
  -3   2  15     3306.45     3321.95     43.87 o 
  -2   2  15     8210.01     8269.66     68.40 o 
  -1   2  15      754.99      659.81     13.99 o 
   0   2  15     1277.91     1204.22     17.31 o 
   1   2  15       28.21       38.10      8.17 o 
   2   2  15     1086.79     1090.63     22.76 o 
   3   2  15      982.09      922.58     22.86 o 
   4   2  15     3272.67     3151.26     46.42 o 
   5   2  15      392.48      381.86     32.58 o 
   6   2  15      321.39      316.27     29.86 o 
  -6   3  15      386.68      397.36     33.50 o 
  -5   3  15       74.43       79.49     17.68 o 
  -4   3  15      340.23      359.25     18.80 o 
  -3   3  15       86.28       91.19     15.89 o 
  -2   3  15        6.45       21.12     11.22 o 
  -1   3  15        9.50        8.68      8.81 o 
   0   3  15      483.38      404.79     12.68 o 
   1   3  15      149.53      163.23     12.44 o 
   2   3  15     1120.99     1085.62     23.85 o 
   3   3  15        3.76       39.65     13.42 o 
   4   3  15       28.40       26.86     16.23 o 
   5   3  15      504.32      508.15     28.20 o 
   6   3  15       42.88       11.15     25.27 o 
  -6   4  15      190.61      224.03     26.86 o 
  -5   4  15      337.19      396.78     23.96 o 
  -4   4  15        2.27       -8.80     15.58 o 
  -3   4  15     2601.58     2566.49     38.22 o 
  -2   4  15     1118.62     1075.77     24.77 o 
  -1   4  15     5703.22     5678.26     62.35 o 
   0   4  15      146.94      178.95     13.00 o 
   1   4  15      255.87      314.86     16.41 o 
   2   4  15      884.82      959.75     24.50 o 
   3   4  15     3952.88     3823.72     47.37 o 
   4   4  15      926.21      954.76     26.07 o 
   5   4  15     2314.29     2315.46     54.51 o 
   6   4  15        1.74      -16.86     27.13 o 
  -5   5  15      237.63      251.37     23.84 o 
  -4   5  15      692.44      672.93     27.43 o 
  -3   5  15       65.40       75.23     22.70 o 
  -2   5  15       40.28       55.87     15.89 o 
  -1   5  15       11.31       28.76     14.64 o 
   0   5  15     1175.75     1161.98     29.01 o 
   1   5  15       14.89        5.49     12.58 o 
   2   5  15     3034.83     3075.47     42.06 o 
   3   5  15       71.57       47.29     17.15 o 
   4   5  15      456.40      472.06     28.00 o 
   5   5  15      246.49      261.69     30.65 o 
  -5   6  15      118.48      113.00     24.58 o 
  -4   6  15     1124.78     1142.41     36.91 o 
  -3   6  15       23.08       48.25     28.86 o 
  -2   6  15     1771.68     1714.81     38.82 o 
  -1   6  15       17.69       27.94     16.43 o 
   0   6  15       92.90      104.67     21.80 o 
   1   6  15       78.50       96.93     18.41 o 
   2   6  15      494.43      480.59     23.70 o 
   3   6  15      110.25      102.17     19.08 o 
   4   6  15     1278.57     1344.55     39.58 o 
   5   6  15       48.63       78.70     28.60 o 
  -4   7  15       64.38      123.10     28.58 o 
  -3   7  15      410.88      411.20     32.03 o 
  -2   7  15        3.52      -19.15     19.87 o 
  -1   7  15     1118.46     1133.20     40.64 o 
   0   7  15      258.32      259.21     35.80 o 
   1   7  15     3174.81     3175.99     59.89 o 
   2   7  15        1.19       -1.28     19.46 o 
   3   7  15      243.51      285.63     26.93 o 
   4   7  15      674.57      683.57     36.61 o 
  -2   8  15      907.37      899.36     48.62 o 
  -1   8  15        0.38      -16.14     26.18 o 
   0   8  15       59.61      148.09     29.16 o 
   1   8  15        4.59       -5.26     26.14 o 
   2   8  15        3.17        6.16     26.38 o 
  -7   0  16     2266.86     2273.07    148.36 o 
  -6   0  16       35.00       18.92     34.23 o 
  -5   0  16      992.87      948.72     50.88 o 
  -4   0  16     1614.44     1589.01     55.26 o 
  -3   0  16      560.08      587.27     38.92 o 
  -2   0  16       70.40       97.49     12.64 o 
  -1   0  16    18681.52    18383.09    184.00 o 
   0   0  16        0.04       -9.75      9.75 o 
   1   0  16    28885.69    28230.54    238.48 o 
   2   0  16      782.74      833.30     28.48 o 
   3   0  16     2488.53     2455.54     46.68 o 
   4   0  16     1508.85     1467.74     51.45 o 
   5   0  16      991.61     1044.49     89.69 o 
   6   0  16      481.10      518.70     48.40 o 
  -7   1  16      313.12      322.49     36.53 o 
  -6   1  16      391.05      387.75     31.91 o 
  -5   1  16       97.85      131.67     24.25 o 
  -4   1  16     9784.80     9477.20     91.76 o 
  -3   1  16      318.87      339.77     16.56 o 
  -2   1  16     2821.99     2585.30     29.55 o 
  -1   1  16     1246.11     1253.31     21.76 o 
   0   1  16      336.64      357.68     12.72 o 
   1   1  16      167.13      186.20      9.56 o 
   2   1  16     2797.69     2763.23     37.16 o 
   3   1  16      174.98      199.20     18.89 o 
   4   1  16     4887.46     4795.25     58.49 o 
   5   1  16      519.09      558.52     26.75 o 
   6   1  16     1107.27     1145.72     44.78 o 
  -6   2  16     1483.22     1451.05     45.69 o 
  -5   2  16      446.75      479.10     29.93 o 
  -4   2  16      165.71      199.21     17.17 o 
  -3   2  16      170.53      162.94     19.32 o 
  -2   2  16     4774.65     4675.94     46.60 o 
  -1   2  16      161.56      182.03      9.93 o 
   0   2  16    16937.18    16430.36    104.09 o 
   1   2  16     1298.12     1285.68     20.87 o 
   2   2  16     8797.28     8887.96     82.94 o 
   3   2  16      813.98      812.74     22.24 o 
   4   2  16       93.13       85.47     17.02 o 
   5   2  16     1547.98     1468.37     36.35 o 
   6   2  16     1294.72     1364.69     60.97 o 
  -6   3  16      343.78      366.35     33.29 o 
  -5   3  16     3776.82     3693.83     50.00 o 
  -4   3  16        9.14      -13.95     13.95 o 
  -3   3  16     5285.71     5163.69     59.50 o 
  -2   3  16      227.35      278.43     15.76 o 
  -1   3  16     5541.98     5508.25     48.28 o 
   0   3  16      136.17      145.02     11.14 o 
   1   3  16      868.87      878.46     21.63 o 
   2   3  16      944.47      943.00     23.49 o 
   3   3  16     5965.74     5902.84     60.25 o 
   4   3  16        1.22      -10.75     16.64 o 
   5   3  16     3613.95     3496.95     54.07 o 
   6   3  16      663.27      759.38     40.07 o 
  -6   4  16      209.03      259.30     32.79 o 
  -5   4  16        2.39       20.62     18.66 o 
  -4   4  16      111.03      109.70     17.82 o 
  -3   4  16       12.77       13.73     14.54 o 
  -2   4  16     2021.85     2073.20     36.37 o 
  -1   4  16     1336.57     1298.85     29.36 o 
   0   4  16     5406.29     5031.85     64.25 o 
   1   4  16     1537.93     1542.26     30.15 o 
   2   4  16     3730.18     3728.09     45.27 o 
   3   4  16       39.96       52.15     15.54 o 
   4   4  16       92.56       86.77     16.24 o 
   5   4  16      273.22      243.83     39.51 o 
   6   4  16      165.29      187.94     31.33 o 
  -5   5  16      161.32      197.19     23.63 o 
  -4   5  16     2815.82     2880.10     45.39 o 
  -3   5  16      514.76      483.64     23.26 o 
  -2   5  16     3216.02     3139.80     48.22 o 
  -1   5  16      174.54      179.59     17.58 o 
   0   5  16      111.85      111.37     16.49 o 
   1   5  16      476.84      471.28     28.24 o 
   2   5  16     2367.87     2403.30     38.23 o 
   3   5  16      574.85      587.27     24.03 o 
   4   5  16     2477.56     2461.08     47.39 o 
   5   5  16      372.51      396.57     39.95 o 
  -5   6  16      404.99      465.97     42.35 o 
  -4   6  16      381.16      377.94     30.25 o 
  -3   6  16      415.13      414.29     27.09 o 
  -2   6  16       14.48       14.01     18.39 o 
  -1   6  16     2940.56     2865.54     63.66 o 
   0   6  16        1.43      -17.58     19.23 o 
   1   6  16     4358.01     4192.48     57.24 o 
   2   6  16        2.63       -7.29     16.10 o 
   3   6  16      200.60      199.42     21.04 o 
   4   6  16      810.67      894.34     47.44 o 
  -4   7  16      146.34      174.28     44.42 o 
  -3   7  16      404.37      462.47     37.40 o 
  -2   7  16      157.78      147.94     23.43 o 
  -1   7  16      187.15      192.55     27.85 o 
   0   7  16      216.91      182.41     27.12 o 
   1   7  16       68.66       98.05     24.95 o 
   2   7  16        3.58      -23.31     23.31 o 
   3   7  16       47.01       45.65     23.18 o 
  -2   8  16      140.18      134.83     34.73 o 
  -1   8  16      607.66      579.15     38.42 o 
   0   8  16     2275.49     2098.56     78.75 o 
   1   8  16        4.30      -23.99     31.49 o 
   2   8  16      210.44      301.16     97.78 o 
  -6   1  17     1049.81      963.06     41.97 o 
  -5   1  17      235.65      218.56     27.03 o 
  -4   1  17      304.00      321.06     25.49 o 
  -3   1  17      890.23      898.47     25.30 o 
  -2   1  17     1594.17     1518.91     23.51 o 
  -1   1  17     6167.33     6025.51     47.06 o 
   0   1  17     3336.90     3228.92     30.89 o 
   1   1  17     2797.15     2704.51     34.56 o 
   2   1  17        3.61        3.43      9.18 o 
   3   1  17       84.49      109.06     15.20 o 
   4   1  17      961.35     1018.68     28.71 o 
   5   1  17     1877.57     1749.11     38.57 o 
   6   1  17      629.77      612.50     38.36 o 
  -6   2  17      373.62      369.65     33.56 o 
  -5   2  17       15.87       27.71     24.11 o 
  -4   2  17     3118.20     3148.74     61.75 o 
  -3   2  17      436.71      461.47     20.46 o 
  -2   2  17      852.08      843.57     22.11 o 
  -1   2  17        4.25        6.35      9.29 o 
   0   2  17      432.63      419.05     13.70 o 
   1   2  17     1526.64     1507.45     23.11 o 
   2   2  17     4091.25     4074.59     76.45 o 
   3   2  17     1928.86     1876.15     35.13 o 
   4   2  17     2261.67     2153.91     39.74 o 
   5   2  17       61.59       70.47     20.15 o 
   6   2  17        9.87       12.28     25.13 o 
  -6   3  17       45.29        3.46     27.90 o 
  -5   3  17       26.95       30.08     18.06 o 
  -4   3  17      356.46      349.09     20.42 o 
  -3   3  17       22.36       32.57     14.15 o 
  -2   3  17     1269.52     1328.44     26.81 o 
  -1   3  17       33.61       16.09      9.86 o 
   0   3  17     1613.73     1585.18     25.34 o 
   1   3  17      263.50      285.95     18.01 o 
   2   3  17       65.96       77.71     13.35 o 
   3   3  17     1085.57     1135.35     32.21 o 
   4   3  17      170.60      148.84     19.37 o 
   5   3  17       12.43        0.89     20.20 o 
   6   3  17      310.64      340.19     33.02 o 
  -6   4  17       71.56       49.21     29.25 o 
  -5   4  17     1581.91     1513.22     38.85 o 
  -4   4  17      264.16      280.10     21.06 o 
  -3   4  17     7181.36     7046.56     78.32 o 
  -2   4  17      469.29      490.00     21.97 o 
  -1   4  17      396.10      373.60     20.77 o 
   0   4  17      329.09      365.09     27.08 o 
   1   4  17     2361.51     2311.96     34.57 o 
   2   4  17     2022.20     1969.39     33.71 o 
   3   4  17     6631.96     6560.55     67.42 o 
   4   4  17       11.56       12.95     25.64 o 
   5   4  17      298.29      303.68     55.31 o 
   6   4  17     1200.84     1235.62     46.75 o 
  -5   5  17        3.29        3.81     20.49 o 
  -4   5  17       15.16       18.04     17.13 o 
  -3   5  17       90.20       93.83     26.64 o 
  -2   5  17     1182.48     1202.27     39.35 o 
  -1   5  17       21.98       17.40     15.61 o 
   0   5  17     3807.88     3826.22     52.22 o 
   1   5  17       11.12        6.21     15.29 o 
   2   5  17      314.01      339.53     20.04 o 
   3   5  17      624.09      622.90     25.03 o 
   4   5  17       93.16      122.55     23.48 o 
   5   5  17       80.23       66.14     28.70 o 
  -4   6  17     1313.18     1263.29     45.78 o 
  -3   6  17      238.43      263.46     29.01 o 
  -2   6  17     1225.22     1151.53     34.67 o 
  -1   6  17      281.41      328.10     27.74 o 
   0   6  17      262.80      294.99     26.35 o 
   1   6  17      306.07      391.68     24.23 o 
   2   6  17     1016.62     1028.01     33.23 o 
   3   6  17      790.80      769.38     49.93 o 
   4   6  17      674.02      708.27     35.43 o 
  -3   7  17      603.60      596.28     33.41 o 
  -2   7  17       94.79       99.31     26.65 o 
  -1   7  17     1968.15     2010.50     51.49 o 
   0   7  17        6.59        0.15     23.48 o 
   1   7  17     1898.62     1782.13     69.98 o 
   2   7  17       79.45       69.78     22.75 o 
   3   7  17        6.93        0.81     26.09 o 
  -2   8  17      770.76      815.23     49.35 o 
  -1   8  17       40.82       15.21     33.12 o 
   0   8  17        5.86       49.20     28.88 o 
   1   8  17        0.57       15.68     28.33 o 
  -6   0  18       10.59       47.18     39.09 o 
  -5   0  18      581.24      569.92     47.83 o 
  -4   0  18      992.94      974.42     48.55 o 
  -3   0  18     6060.86     6004.51     87.44 o 
  -2   0  18        4.25       17.83     12.12 o 
  -1   0  18    20708.50    20079.37    179.57 o 
   0   0  18      771.78      794.93     23.37 o 
   1   0  18    14287.55    14177.37    131.09 o 
   2   0  18     1859.45     1861.84     41.31 o 
   3   0  18      780.44      785.24     30.46 o 
   4   0  18     7488.93     6870.76    135.23 o 
   5   0  18     3112.95     3033.80     81.00 o 
   6   0  18       81.74      185.31     41.38 o 
  -6   1  18     1185.97     1202.56     45.00 o 
  -5   1  18      586.87      552.52     32.97 o 
  -4   1  18      861.06      781.68     32.28 o 
  -3   1  18     1096.49     1132.29     25.40 o 
  -2   1  18     3802.82     3906.75     39.37 o 
  -1   1  18      660.97      668.71     15.94 o 
   0   1  18     1210.86     1171.00     24.37 o 
   1   1  18      115.98      134.36     15.46 o 
   2   1  18     3432.81     3279.91     39.17 o 
   3   1  18     1852.96     1802.77     34.47 o 
   4   1  18     6049.11     5720.55     75.25 o 
   5   1  18     1927.16     1879.58     40.65 o 
   6   1  18      254.11      234.30     30.50 o 
  -6   2  18      460.29      495.68     36.14 o 
  -5   2  18        3.27      -23.44     23.44 o 
  -4   2  18      116.71      120.92     22.73 o 
  -3   2  18        1.71      -12.46     12.46 o 
  -2   2  18     9256.40     8985.32     78.12 o 
  -1   2  18      541.31      508.43     16.99 o 
   0   2  18    11851.62    11719.92     79.54 o 
   1   2  18     3445.99     3440.12     40.20 o 
   2   2  18      652.58      689.31     28.82 o 
   3   2  18     3444.39     3408.94     48.43 o 
   4   2  18      233.40      286.53     21.87 o 
   5   2  18      156.48      166.52     22.31 o 
   6   2  18      734.23      722.28     38.84 o 
  -6   3  18      233.64      208.58     33.15 o 
  -5   3  18     4915.86     4865.36     66.35 o 
  -4   3  18       29.22       62.87     17.04 o 
  -3   3  18     4093.98     4021.72     53.75 o 
  -2   3  18      641.62      582.19     20.82 o 
  -1   3  18        1.11       -8.15     10.17 o 
   0   3  18     2049.42     2035.80     34.92 o 
   1   3  18     7251.19     7243.50     66.96 o 
   2   3  18      782.12      800.72     23.89 o 
   3   3  18     8470.54     8340.28     77.90 o 
   4   3  18     1129.83     1103.31     35.53 o 
   5   3  18      775.70      696.69     32.03 o 
   6   3  18     1359.88     1241.08     45.40 o 
  -6   4  18       12.14        9.23     38.13 o 
  -5   4  18        7.28       36.45     19.90 o 
  -4   4  18      225.04      274.63     21.63 o 
  -3   4  18      278.60      310.18     22.42 o 
  -2   4  18     1640.48     1604.96     30.43 o 
  -1   4  18     1578.98     1504.80     32.35 o 
   0   4  18     4097.89     3852.86     52.86 o 
   1   4  18     1205.39     1208.67     26.99 o 
   2   4  18     1568.31     1634.26     31.55 o 
   3   4  18     1408.00     1451.56     32.20 o 
   4   4  18        8.56       14.67     18.07 o 
   5   4  18       69.14       56.60     26.54 o 
  -5   5  18        9.52        7.84     21.50 o 
  -4   5  18     3504.83     3333.07     46.58 o 
  -3   5  18        5.44       -9.44     18.02 o 
  -2   5  18     1003.71     1061.08     32.00 o 
  -1   5  18      397.81      410.55     27.30 o 
   0   5  18      698.82      659.07     31.88 o 
   1   5  18      604.75      586.63     29.11 o 
   2   5  18     2491.10     2430.68     39.13 o 
   3   5  18      891.04      852.72     28.70 o 
   4   5  18     1128.53     1169.02     37.49 o 
   5   5  18      697.10      655.30     49.33 o 
  -4   6  18       61.59       61.08     26.00 o 
  -3   6  18     1266.61     1232.18     37.47 o 
  -2   6  18      192.51      199.69     22.77 o 
  -1   6  18     4643.05     4557.34     72.83 o 
   0   6  18        2.85      -10.96     21.80 o 
   1   6  18     1814.93     1753.87     39.31 o 
   2   6  18      795.49      770.42     31.24 o 
   3   6  18      121.45      139.94     24.34 o 
   4   6  18     1205.18     1231.15     41.31 o 
  -3   7  18      183.47      265.49     28.43 o 
  -2   7  18      470.37      446.81     34.11 o 
  -1   7  18        9.37       16.68     25.67 o 
   0   7  18       55.81       65.10     27.00 o 
   1   7  18        4.11       25.71     25.83 o 
   2   7  18       60.18       49.18     27.22 o 
   3   7  18     1009.94     1006.70     60.72 o 
  -1   8  18       37.92      -20.11     28.82 o 
   0   8  18      873.50      893.30     56.50 o 
   1   8  18       74.36       24.24     29.76 o 
  -6   1  19        8.11       45.40     28.83 o 
  -5   1  19      369.23      331.52     29.60 o 
  -4   1  19      215.98      243.46     24.92 o 
  -3   1  19     2085.33     2031.58     33.15 o 
  -2   1  19     2599.85     2528.59     31.66 o 
  -1   1  19     3898.51     3777.84     35.64 o 
   0   1  19      230.17      274.83     12.50 o 
   1   1  19      199.78      228.44     13.05 o 
   2   1  19     1889.88     1910.40     30.59 o 
   3   1  19     2277.91     2162.97     37.77 o 
   4   1  19     1998.70     1891.96     38.35 o 
   5   1  19     1291.92     1199.88     35.15 o 
   6   1  19       87.32      103.46     44.12 o 
  -6   2  19      192.09      285.46     43.70 o 
  -5   2  19      101.56      107.34     27.05 o 
  -4   2  19     1434.12     1432.03     35.36 o 
  -3   2  19       92.06      138.42     15.96 o 
  -2   2  19        8.83      -12.12     12.12 o 
  -1   2  19      856.00      881.49     20.28 o 
   0   2  19     2094.69     2070.16     27.66 o 
   1   2  19     2799.08     2691.20     36.07 o 
   2   2  19     7928.07     7864.30     71.65 o 
   3   2  19      150.53      136.31     21.98 o 
   4   2  19       72.34       77.71     18.54 o 
   5   2  19      581.05      586.17     29.81 o 
   6   2  19      348.09      339.41     29.21 o 
  -6   3  19       25.37      -11.92     28.76 o 
  -5   3  19      105.74      131.33     32.45 o 
  -4   3  19     1290.66     1295.93     31.76 o 
  -3   3  19      102.92      123.67     16.82 o 
  -2   3  19     1238.71     1181.63     33.05 o 
  -1   3  19      160.27      172.54     13.15 o 
   0   3  19      511.29      469.47     22.04 o 
   1   3  19      201.73      190.64     15.39 o 
   2   3  19       12.75       28.71     13.02 o 
   3   3  19       19.65       31.81     16.92 o 
   4   3  19       79.72       84.17     20.57 o 
   5   3  19       39.46       32.52     21.80 o 
   6   3  19      123.53      154.04     29.89 o 
  -5   4  19     2892.78     2829.12     47.76 o 
  -4   4  19      423.51      447.28     24.98 o 
  -3   4  19      654.23      707.63     25.81 o 
  -2   4  19      325.96      399.63     22.97 o 
  -1   4  19     1034.07     1012.59     34.25 o 
   0   4  19     2538.40     2468.98     40.89 o 
   1   4  19     5465.50     5383.33     72.71 o 
   2   4  19      135.31      163.28     23.46 o 
   3   4  19      813.64      868.39     33.66 o 
   4   4  19      398.45      389.38     24.40 o 
   5   4  19      185.43      193.02     30.32 o 
  -5   5  19       21.57       17.53     21.96 o 
  -4   5  19      544.95      565.50     26.39 o 
  -3   5  19        1.26       -7.72     18.69 o 
  -2   5  19     2507.43     2464.18     48.44 o 
  -1   5  19        0.06       12.78     19.67 o 
   0   5  19     1501.45     1516.00     41.78 o 
   1   5  19      487.07      539.46     28.27 o 
   2   5  19       92.16      101.24     18.27 o 
   3   5  19       83.94      116.79     19.86 o 
   4   5  19      792.68      799.02     36.77 o 
   5   5  19        0.97       34.65     28.95 o 
  -4   6  19      661.38      660.26     34.86 o 
  -3   6  19       11.09       32.89     22.51 o 
  -2   6  19       35.87       18.90     24.19 o 
  -1   6  19      145.12      224.51     27.43 o 
   0   6  19      588.45      603.32     39.20 o 
   1   6  19        1.70      -18.62     18.62 o 
   2   6  19      792.91      812.03     32.75 o 
   3   6  19       15.09       12.06     19.72 o 
   4   6  19      278.49      265.78     29.21 o 
  -3   7  19     1974.12     1929.02     79.48 o 
  -2   7  19       74.30       93.25     28.65 o 
  -1   7  19     2420.44     2459.28     58.55 o 
   0   7  19      125.44      127.30     28.24 o 
   1   7  19       61.36       68.44     37.03 o 
   2   7  19      457.47      506.22     31.22 o 
   3   7  19      451.01      382.60     53.66 o 
   0   8  19       79.99      159.35     32.07 o 
  -6   0  20       61.23       73.63     43.06 o 
  -5   0  20      154.59      165.89     40.19 o 
  -4   0  20        6.77        0.97     30.74 o 
  -3   0  20    10973.92    10704.49    162.77 o 
  -2   0  20       58.22       39.33     17.88 o 
  -1   0  20    11783.76    11908.64    151.80 o 
   0   0  20     4790.04     4742.31     67.59 o 
   1   0  20      324.69      355.44     25.79 o 
   2   0  20    12790.73    12380.75    165.36 o 
   3   0  20     5102.00     4994.23     79.11 o 
   4   0  20      170.91      244.66     34.24 o 
   5   0  20     2263.20     2264.39     97.75 o 
   6   0  20      500.54      460.25     49.56 o 
  -6   1  20     2316.22     2243.24     56.95 o 
  -5   1  20     1127.03     1097.53     47.04 o 
  -4   1  20     3059.79     3040.79     56.15 o 
  -3   1  20     1117.16     1198.68     30.82 o 
  -2   1  20        3.87        4.75     11.16 o 
  -1   1  20      349.96      384.07     15.24 o 
   0   1  20     4790.18     4697.41     41.63 o 
   1   1  20      469.19      436.54     17.29 o 
   2   1  20    12262.94    12089.79     99.20 o 
   3   1  20     5631.37     5317.74     63.24 o 
   4   1  20     1052.15     1088.06     32.05 o 
   5   1  20     2475.66     2328.57     52.95 o 
   6   1  20        0.11      -21.07     27.37 o 
  -6   2  20      242.09      290.80     34.81 o 
  -5   2  20      905.05      889.15     39.96 o 
  -4   2  20     3992.82     3946.63     56.52 o 
  -3   2  20      128.38      110.70     16.09 o 
  -2   2  20     7748.15     7588.69     70.86 o 
  -1   2  20     2129.87     2053.92     28.99 o 
   0   2  20     5162.98     5117.70     47.73 o 
   1   2  20     4220.42     4220.44     64.87 o 
   2   2  20      161.77      157.38     17.43 o 
   3   2  20     1791.14     1704.01     35.98 o 
   4   2  20     2499.76     2457.42     45.41 o 
   5   2  20      187.15      222.85     25.33 o 
   6   2  20      392.72      450.07     39.20 o 
  -6   3  20       44.72       24.92     30.82 o 
  -5   3  20     2501.13     2404.28     55.18 o 
  -4   3  20      251.34      255.94     21.33 o 
  -3   3  20     1417.22     1452.13     31.47 o 
  -2   3  20     1592.00     1579.38     30.79 o 
  -1   3  20     3465.22     3408.28     41.97 o 
   0   3  20     1737.12     1644.34     33.09 o 
   1   3  20     6928.70     6918.68     66.76 o 
   2   3  20     4340.59     4385.26     51.23 o 
   3   3  20     4136.45     3910.36     55.30 o 
   4   3  20     2707.41     2627.08     47.86 o 
   5   3  20        5.46        1.43     21.57 o 
  -5   4  20        2.56       -2.64     23.85 o 
  -4   4  20      571.82      626.14     28.04 o 
  -3   4  20      844.21      847.55     27.85 o 
  -2   4  20     2479.48     2493.85     43.40 o 
  -1   4  20     1868.35     1872.96     43.62 o 
   0   4  20     3719.36     3719.88     51.41 o 
   1   4  20      934.98      967.00     29.48 o 
   2   4  20      211.98      225.63     18.48 o 
   3   4  20      542.58      526.16     25.64 o 
   4   4  20      344.65      340.21     40.69 o 
   5   4  20      116.74      126.41     29.88 o 
  -5   5  20       30.20       19.93     22.95 o 
  -4   5  20      891.97      853.33     32.59 o 
  -3   5  20     1032.94      947.14     33.83 o 
  -2   5  20      134.14      145.79     24.72 o 
  -1   5  20     1317.42     1252.88     39.97 o 
   0   5  20     2041.66     2037.01     46.86 o 
   1   5  20        0.70      -16.99     16.99 o 
   2   5  20     4679.18     4655.03     63.22 o 
   3   5  20     1568.36     1570.22     36.50 o 
   4   5  20      230.89      245.40     27.06 o 
  -4   6  20      160.55      133.12     27.00 o 
  -3   6  20     2259.56     2148.66     47.11 o 
  -2   6  20       11.41       12.46     24.61 o 
  -1   6  20     2855.69     2685.58     63.84 o 
   0   6  20      624.02      578.12     34.71 o 
   1   6  20       30.98       43.64     27.80 o 
   2   6  20      768.37      757.80     33.39 o 
   3   6  20      747.62      758.66     32.18 o 
   4   6  20      107.76      126.09     31.04 o 
  -3   7  20       41.83       47.49     29.97 o 
  -2   7  20      178.60      142.21     30.66 o 
  -1   7  20       20.66      -14.78     25.89 o 
   0   7  20       36.54       19.44     26.86 o 
   1   7  20      484.74      508.00     43.18 o 
   2   7  20      442.39      471.64     40.04 o 
  -6   1  21       79.15       76.90     31.23 o 
  -5   1  21      438.30      474.09     33.49 o 
  -4   1  21     1242.52     1257.37     40.55 o 
  -3   1  21     3023.45     3081.05     47.07 o 
  -2   1  21      673.08      689.02     20.41 o 
  -1   1  21      181.83      184.88     13.73 o 
   0   1  21     2129.92     2155.16     29.64 o 
   1   1  21     2929.93     2879.38     34.70 o 
   2   1  21     2389.47     2338.33     39.64 o 
   3   1  21     1854.10     1833.59     42.45 o 
   4   1  21      623.06      604.35     28.64 o 
   5   1  21       46.33       14.07     25.06 o 
   6   1  21      116.42       14.48     28.70 o 
  -6   2  21      595.92      615.73     41.92 o 
  -5   2  21      491.54      426.75     34.24 o 
  -4   2  21      286.71      287.73     24.47 o 
  -3   2  21      249.47      244.11     19.08 o 
  -2   2  21     1054.13     1024.99     28.10 o 
  -1   2  21     1555.82     1549.81     26.39 o 
   0   2  21     3735.31     3640.81     39.26 o 
   1   2  21     1563.64     1542.77     29.11 o 
   2   2  21       21.09       43.67     16.32 o 
   3   2  21     1959.04     1795.89     38.85 o 
   4   2  21      382.27      394.09     29.76 o 
   5   2  21     1065.03     1113.16     37.27 o 
   6   2  21      647.82      672.50     42.13 o 
  -5   3  21      259.05      314.41     33.24 o 
  -4   3  21      473.28      461.14     25.20 o 
  -3   3  21      145.13      158.31     18.53 o 
  -2   3  21      581.09      611.56     23.35 o 
  -1   3  21      674.93      747.15     31.40 o 
   0   3  21      282.50      330.42     20.66 o 
   1   3  21      116.77      113.15     15.03 o 
   2   3  21       40.52       37.93     14.29 o 
   3   3  21       42.13       50.79     19.50 o 
   4   3  21       99.65       85.03     22.34 o 
   5   3  21        8.90       20.84     26.37 o 
  -5   4  21      549.70      618.74     34.85 o 
  -4   4  21       65.91       58.31     20.39 o 
  -3   4  21       44.45       29.37     17.57 o 
  -2   4  21     1288.36     1308.89     34.15 o 
  -1   4  21     3044.49     3065.52     55.43 o 
   0   4  21     1392.12     1358.32     47.82 o 
   1   4  21     2398.28     2367.43     42.75 o 
   2   4  21       44.75       41.82     16.38 o 
   3   4  21        0.21      -10.05     18.77 o 
   4   4  21     1828.11     1797.68     43.49 o 
   5   4  21      502.07      461.49     36.00 o 
  -4   5  21      643.37      694.79     34.48 o 
  -3   5  21        5.94        6.12     20.95 o 
  -2   5  21     1748.71     1786.90     47.47 o 
  -1   5  21      487.32      466.04     31.52 o 
   0   5  21        2.95       20.87     21.49 o 
   1   5  21      923.44      875.18     31.36 o 
   2   5  21       12.75        0.01     19.54 o 
   3   5  21      291.95      314.42     24.64 o 
   4   5  21      477.90      480.08     31.49 o 
  -4   6  21       15.25       45.08     25.95 o 
  -3   6  21      518.42      575.19     33.09 o 
  -2   6  21      277.19      279.55     32.25 o 
  -1   6  21      374.18      281.82     33.60 o 
   0   6  21      933.89      926.11     39.85 o 
   1   6  21      129.16      126.06     26.95 o 
   2   6  21      254.34      284.28     27.11 o 
   3   6  21      223.15      232.72     27.67 o 
  -2   7  21        0.30      -26.92     26.92 o 
  -1   7  21      556.73      645.24     40.10 o 
   0   7  21      411.34      410.04     34.72 o 
   1   7  21       27.10       56.11     28.88 o 
   2   7  21     1159.02     1095.40     46.35 o 
  -6   0  22      123.37       78.72     44.43 o 
  -5   0  22     5490.07     5306.56    115.84 o 
  -4   0  22       92.15      111.79     36.05 o 
  -3   0  22     7733.68     7583.10    130.43 o 
  -2   0  22     2360.39     2242.58     49.19 o 
  -1   0  22     2525.70     2498.77     42.63 o 
   0   0  22     5513.68     5478.93     66.86 o 
   1   0  22     8914.69     8839.79    111.03 o 
   2   0  22     3291.96     3242.95     60.66 o 
   3   0  22     2746.39     2756.37     73.47 o 
   4   0  22      546.95      451.28     69.54 o 
   5   0  22      545.92      525.92     48.22 o 
   6   0  22     3049.97     2978.60    109.73 o 
  -6   1  22     1643.72     1570.24     52.76 o 
  -5   1  22      166.56      221.38     31.06 o 
  -4   1  22      863.74      785.94     35.78 o 
  -3   1  22      844.91      872.48     52.66 o 
  -2   1  22      988.49      896.83     22.64 o 
  -1   1  22        1.97        6.19     11.80 o 
   0   1  22     4195.74     4245.73     43.81 o 
   1   1  22    11854.95    11626.55     96.61 o 
   2   1  22     2331.81     2377.29     40.82 o 
   3   1  22     2381.68     2387.57     42.42 o 
   4   1  22      173.72      178.74     24.99 o 
   5   1  22      833.29      917.43     41.40 o 
   6   1  22       42.58        9.56     30.98 o 
  -6   2  22      203.55      223.19     36.08 o 
  -5   2  22      116.31      147.30     30.32 o 
  -4   2  22     3232.58     3189.19     52.39 o 
  -3   2  22      568.70      572.51     24.92 o 
  -2   2  22     4216.52     4283.83     55.50 o 
  -1   2  22     4409.88     4348.10     45.33 o 
   0   2  22       11.68       18.81     14.86 o 
   1   2  22     1089.31     1123.14     27.04 o 
   2   2  22     1874.19     1830.39     36.82 o 
   3   2  22        0.46        9.52     17.38 o 
   4   2  22     1235.23     1151.80     35.84 o 
   5   2  22     1272.45     1316.16     59.13 o 
  -5   3  22     1107.75     1076.44     45.21 o 
  -4   3  22     1015.90      979.35     40.04 o 
  -3   3  22      349.90      357.66     25.25 o 
  -2   3  22     2179.21     2191.51     36.69 o 
  -1   3  22     6644.40     6369.03    131.51 o 
   0   3  22      280.58      280.18     31.49 o 
   1   3  22     5353.49     5398.80     58.18 o 
   2   3  22     2900.63     2890.34     43.01 o 
   3   3  22        9.83       -4.95     18.95 o 
   4   3  22     4090.17     4023.11     76.62 o 
   5   3  22      332.36      386.26     30.82 o 
  -5   4  22      276.75      276.64     29.45 o 
  -4   4  22     1092.16     1128.24     33.96 o 
  -3   4  22      584.76      604.45     30.67 o 
  -2   4  22     2152.32     2193.43     42.77 o 
  -1   4  22     1444.74     1438.32     46.31 o 
   0   4  22      313.10      382.40     23.35 o 
   1   4  22      370.09      394.93     24.34 o 
   2   4  22       92.23       85.17     18.07 o 
   3   4  22      596.30      542.05     29.97 o 
   4   4  22      508.96      589.65     32.82 o 
   5   4  22      367.47      424.52     32.76 o 
  -4   5  22       31.23        9.00     23.35 o 
  -3   5  22     1387.03     1367.09     39.52 o 
  -2   5  22     1352.83     1356.14     44.10 o 
  -1   5  22       93.06       96.46     23.95 o 
   0   5  22     2991.45     2931.31     58.36 o 
   1   5  22      722.29      704.59     34.72 o 
   2   5  22      514.63      543.05     29.54 o 
   3   5  22     1293.86     1299.87     47.93 o 
   4   5  22        3.86       -7.50     23.88 o 
  -3   6  22     1815.79     2006.58    102.40 o 
  -2   6  22      160.82      122.77     29.02 o 
  -1   6  22      702.64      674.63     38.89 o 
   0   6  22      801.70      751.96     59.42 o 
   1   6  22      810.95      780.88     39.52 o 
   2   6  22     1552.74     1540.98     59.47 o 
   3   6  22     1204.02     1156.24     52.97 o 
  -2   7  22       11.37       30.05     30.43 o 
  -1   7  22       64.84       39.86     29.88 o 
   0   7  22      110.12       98.73     30.75 o 
   1   7  22      500.06      546.16     39.30 o 
   2   7  22      664.23      665.21     41.76 o 
  -6   1  23      532.04      560.90     44.50 o 
  -5   1  23     1593.18     1457.94     48.26 o 
  -4   1  23      658.36      601.20     35.69 o 
  -3   1  23      524.04      490.44     26.95 o 
  -2   1  23      284.50      318.86     23.31 o 
  -1   1  23     1603.41     1575.25     27.67 o 
   0   1  23     3629.80     3664.16     42.17 o 
   1   1  23      853.71      978.35     25.86 o 
   2   1  23      926.51      932.03     29.68 o 
   3   1  23      452.08      458.23     26.20 o 
   4   1  23       96.79       74.66     21.50 o 
   5   1  23      246.67      230.17     31.30 o 
  -5   2  23       12.44       -6.18     27.94 o 
  -4   2  23      176.07      181.53     28.77 o 
  -3   2  23      972.43      958.84     33.41 o 
  -2   2  23     1772.94     1924.45     34.87 o 
  -1   2  23      524.87      550.79     22.85 o 
   0   2  23     1229.63     1293.23     36.14 o 
   1   2  23     1139.95     1162.67     30.34 o 
   2   2  23      358.41      398.76     23.51 o 
   3   2  23     1498.49     1506.15     36.82 o 
   4   2  23      499.48      529.54     30.29 o 
   5   2  23      627.09      629.20     51.09 o 
  -5   3  23       96.10       95.92     33.45 o 
  -4   3  23      512.48      534.31     31.56 o 
  -3   3  23      248.81      273.54     21.45 o 
  -2   3  23      112.83      105.70     19.13 o 
  -1   3  23      334.32      405.27     27.52 o 
   0   3  23       42.65       48.93     16.93 o 
   1   3  23     1602.65     1595.50     45.02 o 
   2   3  23      302.44      313.50     21.02 o 
   3   3  23        8.93       15.63     20.08 o 
   4   3  23       93.23      106.06     24.50 o 
   5   3  23      146.03      108.78     27.17 o 
  -5   4  23        0.35      -22.96     29.37 o 
  -4   4  23      576.83      563.22     29.24 o 
  -3   4  23     1350.20     1302.89     37.81 o 
  -2   4  23     1131.41     1088.84     39.26 o 
  -1   4  23     3504.64     3515.47     61.50 o 
   0   4  23       80.06       82.11     28.54 o 
   1   4  23      646.88      575.68     29.09 o 
   2   4  23     3256.69     3118.87     46.52 o 
   3   4  23      678.57      698.25     33.18 o 
   4   4  23     2028.78     2064.86     46.90 o 
  -4   5  23     1760.85     1762.32     55.84 o 
  -3   5  23       22.30       10.83     22.35 o 
  -2   5  23      530.80      552.66     35.14 o 
  -1   5  23     1556.34     1534.35     65.64 o 
   0   5  23        4.69       -4.17     23.61 o 
   1   5  23      578.01      631.56     30.76 o 
   2   5  23      379.00      443.40     28.08 o 
   3   5  23       59.79       54.40     25.29 o 
   4   5  23       97.99      115.75     27.17 o 
  -3   6  23      123.92      156.67     31.90 o 
  -2   6  23      837.56      761.41     41.16 o 
  -1   6  23        1.02       -1.55     26.50 o 
   0   6  23      354.26      406.35     33.40 o 
   1   6  23      696.50      650.73     39.13 o 
   2   6  23      430.72      434.71     34.30 o 
   3   6  23     1206.71     1245.65     60.43 o 
  -1   7  23        9.01      -29.24     29.24 o 
   0   7  23     1825.02     1756.87     54.38 o 
   1   7  23      690.20      681.48     42.14 o 
  -5   0  24     3213.35     3222.77     94.11 o 
  -4   0  24      383.84      425.74     46.47 o 
  -3   0  24     2409.17     2354.53     69.91 o 
  -2   0  24     5260.08     5115.41     79.51 o 
  -1   0  24      502.85      542.61     26.04 o 
   0   0  24     3641.03     3677.32     83.90 o 
   1   0  24      702.78      698.08     39.34 o 
   2   0  24        9.80        3.21     20.46 o 
   3   0  24     1022.89     1002.20     90.92 o 
   4   0  24     2921.34     2883.82     82.85 o 
   5   0  24       35.20       10.30     40.10 o 
  -5   1  24     1406.72     1398.98     48.00 o 
  -4   1  24        0.88      -24.64     24.64 o 
  -3   1  24      304.30      291.55     23.63 o 
  -2   1  24     2203.56     2210.20     40.92 o 
  -1   1  24     1102.37     1195.16     25.74 o 
   0   1  24     1696.61     1785.74     27.38 o 
   1   1  24     1346.54     1305.76     31.93 o 
   2   1  24      607.66      615.79     27.38 o 
   3   1  24     3258.98     3259.28     69.11 o 
   4   1  24        2.12        1.43     24.40 o 
   5   1  24       27.53      -31.09     31.09 o 
  -5   2  24       59.91       72.27     34.97 o 
  -4   2  24     2494.99     2478.79     55.46 o 
  -3   2  24     2101.10     2153.52     43.28 o 
  -2   2  24      730.87      705.90     25.57 o 
  -1   2  24     2520.94     2719.99     67.01 o 
   0   2  24     1832.98     1821.70     36.80 o 
   1   2  24     2969.43     2885.32     45.68 o 
   2   2  24     1114.26     1170.25     33.15 o 
   3   2  24      932.79      899.14     32.24 o 
   4   2  24      340.43      371.02     27.83 o 
   5   2  24     2740.65     2665.37     60.93 o 
  -5   3  24       62.33       35.46     30.73 o 
  -4   3  24     2146.45     2075.77     46.41 o 
  -3   3  24     2109.18     2021.64     40.70 o 
  -2   3  24      525.21      529.09     32.03 o 
  -1   3  24     1716.03     1736.04     52.36 o 
   0   3  24     3466.69     3435.17     51.40 o 
   1   3  24      268.88      316.41     23.16 o 
   2   3  24     3345.26     3352.98     51.82 o 
   3   3  24      136.95      121.64     23.26 o 
   4   3  24     1755.66     1804.34     44.14 o 
   5   3  24      233.48      232.38     32.67 o 
  -4   4  24     1678.17     1778.90     51.01 o 
  -3   4  24      858.25      803.76     34.36 o 
  -2   4  24     1196.96     1090.81     40.31 o 
  -1   4  24       67.60       89.53     29.09 o 
   0   4  24       43.22       52.80     22.41 o 
   1   4  24      355.92      342.36     25.34 o 
   2   4  24       51.99       45.54     22.09 o 
   3   4  24      297.52      332.20     27.57 o 
   4   4  24      640.58      698.68     35.41 o 
  -4   5  24      243.50      267.29     29.25 o 
  -3   5  24      881.34      956.81     42.84 o 
  -2   5  24     1111.06     1128.97     49.76 o 
  -1   5  24        1.81      -13.99     29.82 o 
   0   5  24     1571.33     1538.77     46.44 o 
   1   5  24     2432.82     2365.08     55.93 o 
   2   5  24      178.12      171.54     25.36 o 
   3   5  24     1951.48     1984.52     63.21 o 
  -3   6  24      584.80      602.72     41.24 o 
  -2   6  24      736.96      830.91     52.22 o 
  -1   6  24      320.18      323.30     38.96 o 
   0   6  24     1799.89     1810.32     52.53 o 
   1   6  24      816.57      727.03     40.42 o 
   2   6  24      176.52      177.15     35.49 o 
  -5   1  25      506.17      527.95     39.41 o 
  -4   1  25        0.31       -5.67     26.24 o 
  -3   1  25      153.11      150.82     22.40 o 
  -2   1  25     2365.34     2347.14     90.41 o 
  -1   1  25     1710.99     1830.73     48.26 o 
   0   1  25      537.98      565.53     23.41 o 
   1   1  25      963.47      946.62     30.09 o 
   2   1  25       95.59       99.41     19.69 o 
   3   1  25      124.17      128.10     21.83 o 
   4   1  25     1031.98      967.49     65.85 o 
   5   1  25      573.77      635.02     40.64 o 
  -5   2  25      317.29      373.66     53.87 o 
  -4   2  25     1068.50     1129.06     44.31 o 
  -3   2  25      477.76      513.95     29.40 o 
  -2   2  25      933.33      977.26     28.38 o 
  -1   2  25        0.85       16.78     15.49 o 
   0   2  25      132.57      116.94     18.29 o 
   1   2  25     2116.82     2060.38     40.14 o 
   2   2  25      396.42      427.02     25.27 o 
   3   2  25     1322.03     1391.85     37.89 o 
   4   2  25      296.98      312.46     28.33 o 
   5   2  25       76.31       87.95     31.81 o 
  -5   3  25       61.25       38.71     32.04 o 
  -4   3  25       12.69       24.68     24.13 o 
  -3   3  25      668.44      654.52     29.12 o 
  -2   3  25        8.28        4.11     21.97 o 
  -1   3  25      708.32      637.51     32.64 o 
   0   3  25     1324.94     1348.45     35.28 o 
   1   3  25        8.06       33.75     20.85 o 
   2   3  25        1.12       -4.61     29.67 o 
   3   3  25      322.55      300.63     26.17 o 
   4   3  25        7.30      -15.32     23.34 o 
  -4   4  25      638.85      680.51     41.01 o 
  -3   4  25     2050.78     2126.51     53.86 o 
  -2   4  25      127.49      141.88     26.60 o 
  -1   4  25     1098.14     1042.56     39.56 o 
   0   4  25     2729.12     2791.96     56.72 o 
   1   4  25      335.20      372.04     28.92 o 
   2   4  25     3511.38     3474.45     63.53 o 
   3   4  25      479.90      538.64     31.35 o 
   4   4  25      682.09      680.39     36.20 o 
  -3   5  25      515.08      552.09     40.70 o 
  -2   5  25       50.69       16.07     26.91 o 
  -1   5  25      945.46      963.18     41.64 o 
   0   5  25      368.76      400.56     39.53 o 
   1   5  25       24.93       11.17     26.14 o 
   2   5  25      347.98      371.83     55.36 o 
   3   5  25      423.29      456.97     35.37 o 
  -2   6  25      759.38      751.74     49.02 o 
  -1   6  25      993.97      821.50     64.38 o 
   0   6  25      290.43      307.67     34.48 o 
   1   6  25     1504.00     1476.90     50.24 o 
   2   6  25       55.26       48.80     26.10 o 
  -5   0  26     2480.94     2553.17    107.98 o 
  -4   0  26     2417.91     2418.73     79.35 o 
  -3   0  26      153.60      188.62     64.74 o 
  -2   0  26     4145.57     4193.87    126.11 o 
  -1   0  26      572.24      605.54     34.12 o 
   0   0  26     6734.01     6777.43     95.96 o 
   1   0  26     1012.23     1004.58     46.49 o 
   2   0  26     1653.78     1600.15     69.98 o 
   3   0  26       83.32      100.05     50.62 o 
   4   0  26     5768.31     5810.22    121.90 o 
   5   0  26        2.02       16.77     42.96 o 
  -5   1  26      450.10      527.61     40.55 o 
  -4   1  26      329.40      391.93     34.02 o 
  -3   1  26        1.36      -11.91     24.55 o 
  -2   1  26      660.18      741.78     30.24 o 
  -1   1  26     2909.10     3031.88     58.33 o 
   0   1  26     2948.87     2959.91     53.47 o 
   1   1  26     3248.89     3305.76     49.93 o 
   2   1  26      338.08      368.00     24.54 o 
   3   1  26      975.84      992.34     35.09 o 
   4   1  26        5.72       27.26     26.67 o 
   5   1  26       44.00       33.49     31.28 o 
  -5   2  26     1114.51     1108.43     48.36 o 
  -4   2  26      754.42      763.25     40.92 o 
  -3   2  26     3184.15     3099.79     53.02 o 
  -2   2  26       34.18       27.85     19.40 o 
  -1   2  26     3535.89     3406.67     74.44 o 
   0   2  26      103.42       65.91     18.93 o 
   1   2  26       92.22       94.46     19.98 o 
   2   2  26      324.73      310.40     24.85 o 
   3   2  26     2899.51     2921.02     51.72 o 
   4   2  26      113.95      116.35     25.80 o 
  -4   3  26      994.41      918.20     37.89 o 
  -3   3  26     1762.25     1842.53     44.36 o 
  -2   3  26      196.47      212.08     34.01 o 
  -1   3  26      558.86      598.43     33.31 o 
   0   3  26     3956.83     3892.57     56.74 o 
   1   3  26        1.41      -12.12     21.19 o 
   2   3  26     5566.12     5615.03     71.60 o 
   3   3  26      125.60      132.09     29.50 o 
   4   3  26      105.30       77.50     25.94 o 
  -4   4  26      637.32      656.47     40.89 o 
  -3   4  26      796.39      872.85     37.01 o 
  -2   4  26      564.60      597.87     36.09 o 
  -1   4  26      608.14      586.16     35.02 o 
   0   4  26       85.03       57.83     24.57 o 
   1   4  26        9.91      -19.88     19.88 o 
   2   4  26      600.01      621.48     36.16 o 
   3   4  26      569.23      610.52     34.09 o 
   4   4  26      510.52      604.86     35.89 o 
  -3   5  26        3.97       32.22     29.02 o 
  -2   5  26      181.06      167.55     31.17 o 
  -1   5  26     1643.41     1608.50     49.18 o 
   0   5  26       96.92       73.06     27.90 o 
   1   5  26     3432.89     3452.61     67.23 o 
   2   5  26        4.56      -13.76     26.57 o 
   3   5  26      783.12      788.27     43.15 o 
  -2   6  26     1384.17     1415.89     51.47 o 
  -1   6  26      618.13      661.04     41.81 o 
   0   6  26     1167.41     1182.17     57.45 o 
   1   6  26       80.77      123.42     32.07 o 
  -5   1  27       55.89       48.48     32.91 o 
  -4   1  27      652.92      634.46     38.73 o 
  -3   1  27     1354.83     1410.76     44.34 o 
  -2   1  27     1577.91     1588.75     38.08 o 
  -1   1  27     1015.11     1102.46     29.33 o 
   0   1  27      548.48      567.92     42.92 o 
   1   1  27       22.50       62.59     19.13 o 
   2   1  27     1024.00     1009.10     33.40 o 
   3   1  27      900.64      883.80     39.19 o 
   4   1  27     1370.60     1361.51     47.81 o 
  -4   2  27      758.99      874.69     48.78 o 
  -3   2  27       24.72       -5.20     21.81 o 
  -2   2  27      420.24      387.47     29.74 o 
  -1   2  27      338.39      478.92     27.15 o 
   0   2  27      646.70      664.50     32.58 o 
   1   2  27     1945.85     1951.43     62.19 o 
   2   2  27      479.48      494.03     29.20 o 
   3   2  27      388.13      425.74     28.46 o 
   4   2  27        2.60       -9.25     27.21 o 
  -4   3  27        8.47      -28.60     28.60 o 
  -3   3  27      221.66      149.04     34.71 o 
  -2   3  27       96.11       68.99     25.91 o 
  -1   3  27        1.84        0.64     22.36 o 
   0   3  27       59.52       69.37     20.43 o 
   1   3  27      421.26      414.17     29.91 o 
   2   3  27       45.56       58.65     36.23 o 
   3   3  27      507.81      503.07     31.88 o 
   4   3  27       38.33       58.41     25.86 o 
  -3   4  27      527.60      511.59     36.63 o 
  -2   4  27      426.07      440.06     33.54 o 
  -1   4  27      272.69      263.22     30.15 o 
   0   4  27     3140.35     3056.78     60.84 o 
   1   4  27      707.57      687.81     42.77 o 
   2   4  27     1751.65     1867.58     67.35 o 
   3   4  27      102.72       98.45     29.88 o 
  -3   5  27      665.44      639.26     41.79 o 
  -2   5  27      236.73      291.60     54.52 o 
  -1   5  27       14.09       30.63     28.11 o 
   0   5  27      169.77      170.04     35.60 o 
   1   5  27       21.16        7.88     26.96 o 
   2   5  27      159.97      145.92     28.17 o 
  -1   6  27     1095.10     1123.82     65.24 o 
   0   6  27        1.70        4.62     30.16 o 
  -4   0  28     4073.99     4172.66    105.36 o 
  -3   0  28       11.09       56.71     37.63 o 
  -2   0  28     5481.56     5475.57     88.05 o 
  -1   0  28      637.67      742.88     56.05 o 
   0   0  28      354.02      410.71     63.89 o 
   1   0  28       96.43      137.87     26.49 o 
   2   0  28     5887.62     5860.80    179.27 o 
   3   0  28        0.22      -33.76     33.76 o 
   4   0  28     6269.64     6484.73    279.91 o 
  -4   1  28      789.31      863.77     43.23 o 
  -3   1  28      635.70      687.01     38.40 o 
  -2   1  28     2482.62     2384.26     51.63 o 
  -1   1  28     5020.39     5331.62     74.95 o 
   0   1  28      427.22      444.79     29.13 o 
   1   1  28     4066.07     4037.27     66.51 o 
   2   1  28      103.74      126.26     22.62 o 
   3   1  28       54.75       46.65     26.71 o 
   4   1  28       19.84       28.41     28.34 o 
  -4   2  28      159.26      205.79     39.23 o 
  -3   2  28     2760.30     2766.62     51.75 o 
  -2   2  28        3.94       18.85     24.33 o 
  -1   2  28      641.07      660.42     33.93 o 
   0   2  28      284.44      315.92     27.45 o 
   1   2  28     1864.93     1827.14     46.08 o 
   2   2  28      136.53      178.21     24.54 o 
   3   2  28     4295.34     4345.55     65.66 o 
   4   2  28      404.87      465.93     81.36 o 
  -4   3  28        2.00        0.16     30.34 o 
  -3   3  28      277.40      301.23     38.70 o 
  -2   3  28     4408.87     4267.99     64.25 o 
  -1   3  28      411.75      469.20     31.85 o 
   0   3  28     5828.66     6130.51     86.27 o 
   1   3  28       31.46       41.66     25.22 o 
   2   3  28     1414.76     1493.79     50.64 o 
   3   3  28       32.44       53.73     25.60 o 
  -3   4  28      457.32      464.89     52.87 o 
  -2   4  28       27.62       12.52     26.78 o 
  -1   4  28     1134.45     1080.50     42.82 o 
   0   4  28      437.60      455.54     37.37 o 
   1   4  28      266.14      282.52     30.73 o 
   2   4  28      741.70      740.15     40.43 o 
   3   4  28     1136.41     1178.65     47.41 o 
  -2   5  28      117.42      127.41     31.22 o 
  -1   5  28     3550.61     3449.69     69.60 o 
   0   5  28        0.81      -12.56     26.68 o 
   1   5  28     1688.11     1612.20     60.58 o 
   2   5  28        7.90       -0.48     28.58 o 
  -4   1  29     1220.77     1182.12     52.00 o 
  -3   1  29      967.72      965.58     51.45 o 
  -2   1  29      520.32      557.53     35.30 o 
  -1   1  29       74.25      156.66     25.79 o 
   0   1  29      351.40      404.22     28.78 o 
   1   1  29      781.13      899.59     33.00 o 
   2   1  29     1821.92     1805.96     72.40 o 
   3   1  29      723.52      739.97     39.59 o 
   4   1  29      243.67      248.24     34.20 o 
  -4   2  29       12.33      -29.16     30.69 o 
  -3   2  29       31.91       68.95     28.62 o 
  -2   2  29      255.07      305.26     36.13 o 
  -1   2  29     3152.13     3058.15     57.90 o 
   0   2  29      957.17     1017.46     34.26 o 
   1   2  29     1084.71     1129.49     40.11 o 
   2   2  29       39.86       22.14     22.67 o 
   3   2  29       96.12      134.91     26.82 o 
   4   2  29      325.63      324.32     44.48 o 
  -3   3  29       39.97       50.62     59.09 o 
  -2   3  29        6.33       15.56     25.13 o 
  -1   3  29       28.49      -17.69     24.08 o 
   0   3  29        2.08       34.07     28.99 o 
   1   3  29      778.11      789.16     38.71 o 
   2   3  29        0.27       10.77     28.88 o 
   3   3  29      317.01      331.50     27.56 o 
  -3   4  29       23.01       -0.69     33.87 o 
  -2   4  29     1322.68     1371.65     48.26 o 
  -1   4  29      124.92      124.33     29.37 o 
   0   4  29     1691.55     1670.41     50.05 o 
   1   4  29      197.66      206.11     30.52 o 
   2   4  29      178.00      163.95     31.43 o 
  -1   5  29      180.57      214.13     48.10 o 
   0   5  29      134.24      142.50     32.32 o 
   1   5  29     1182.52     1209.09     57.16 o 
  -4   0  30     2433.45     2619.09    177.76 o 
  -3   0  30      506.66      470.56     51.04 o 
  -2   0  30      370.05      363.13     64.82 o 
  -1   0  30       11.03        7.30     32.09 o 
   0   0  30     3446.11     3584.33    201.16 o 
   1   0  30        6.23      -27.31     31.71 o 
   2   0  30     7733.29     7928.10    187.68 o 
   3   0  30      182.86      183.42     43.43 o 
  -4   1  30      394.41      372.47     38.43 o 
  -3   1  30     3705.03     3398.18     66.03 o 
  -2   1  30      515.63      481.07     33.73 o 
  -1   1  30     3701.57     3938.73     85.11 o 
   0   1  30      541.44      540.95     32.54 o 
   1   1  30      820.79      881.92     38.19 o 
   2   1  30      107.29      166.51     28.31 o 
   3   1  30      570.46      660.81     40.14 o 
  -3   2  30      600.63      667.75     47.01 o 
  -2   2  30        2.90        2.66     30.10 o 
  -1   2  30      531.70      578.94     41.07 o 
   0   2  30       32.66       42.29     24.65 o 
   1   2  30     4327.64     4377.43     71.16 o 
   2   2  30      187.13      213.73     30.40 o 
   3   2  30     3064.90     3282.25     74.81 o 
  -3   3  30      230.26      309.71     41.18 o 
  -2   3  30     4760.35     4878.50     91.73 o 
  -1   3  30       86.39      108.65     27.03 o 
   0   3  30     3912.51     4086.83     83.09 o 
   1   3  30       86.12       64.64     27.08 o 
   2   3  30        0.37      -24.42     26.27 o 
   3   3  30      228.64      269.60     30.45 o 
  -2   4  30       47.41       92.61     30.76 o 
  -1   4  30      104.26       48.22     28.13 o 
   0   4  30      338.18      340.13     38.57 o 
   1   4  30     1357.63     1333.68     56.18 o 
   2   4  30      451.62      522.89     38.36 o 
   0   5  30       43.31        1.72     30.45 o 
  -3   1  31       86.50      113.70     37.49 o 
  -2   1  31       57.98       93.38     43.14 o 
  -1   1  31      599.33      637.06     51.42 o 
   0   1  31     2048.40     2185.60     50.29 o 
   1   1  31     1065.21     1017.17     41.00 o 
   2   1  31     1111.09     1081.97     51.26 o 
   3   1  31        3.81      -25.27     32.79 o 
  -3   2  31     1392.66     1318.36     57.35 o 
  -2   2  31      500.44      508.66     52.62 o 
  -1   2  31      810.59      930.48     58.05 o 
   0   2  31      228.12      269.64     41.24 o 
   1   2  31        8.51       62.02     26.27 o 
   2   2  31      152.52      134.04     29.93 o 
   3   2  31      615.06      662.16     47.88 o 
  -2   3  31        0.12      -37.29     37.29 o 
  -1   3  31      176.57      191.20     30.05 o 
   0   3  31       32.67       73.71     32.38 o 
   1   3  31      396.55      408.35     44.56 o 
   2   3  31      173.91      178.11     31.52 o 
  -1   4  31      509.64      530.00     40.81 o 
   0   4  31      454.51      497.80     44.22 o 
   1   4  31       53.07       62.15     35.39 o 
  -3   0  32       75.26       16.42     66.64 o 
  -2   0  32     1359.48     1196.98     99.17 o 
  -1   0  32       15.54      -16.43     34.00 o 
   0   0  32     8916.06     9838.08    234.76 o 
   1   0  32       12.72        7.41     37.45 o 
   2   0  32     3189.43     3275.97    107.58 o 
   3   0  32      187.33       86.36     51.21 o 
  -3   1  32     2124.32     2302.33     68.43 o 
  -2   1  32      431.36      584.38     43.64 o 
  -1   1  32     1787.76     1834.84     78.27 o 
   0   1  32      428.16      455.70     38.14 o 
   1   1  32       33.43       33.05     26.69 o 
   2   1  32       28.29       33.59     27.70 o 
   3   1  32      360.41      327.16     35.81 o 
  -3   2  32       17.36       -3.18     44.95 o 
  -2   2  32        0.33       -4.95     32.27 o 
  -1   2  32     2252.83     2288.74    134.68 o 
   0   2  32      327.88      296.21     31.66 o 
   1   2  32     3858.42     3946.21     69.57 o 
   2   2  32      526.39      552.81     38.73 o 
  -2   3  32     3623.25     3928.52     84.34 o 
  -1   3  32      136.54      155.21     38.07 o 
   0   3  32      139.30      183.31     30.65 o 
   1   3  32      828.75      864.62     49.40 o 
   2   3  32     1379.64     1474.23     50.27 o 
  -2   1  33     1073.40     1228.64     98.38 o 
  -1   1  33     1114.30     1261.66     95.37 o 
   0   1  33     1053.17     1025.99     48.76 o 
   1   1  33      251.28      197.81     35.62 o 
   2   1  33       24.63       77.36     39.57 o 
  -2   2  33      107.82       76.50     44.26 o 
  -1   2  33      241.42      315.16     47.13 o 
   0   2  33      168.78      224.33     35.84 o 
   1   2  33     1069.74     1230.13     46.16 o 
   2   2  33      269.87      270.40     38.43 o 
  -1   3  33      301.66      362.25     52.46 o 
   0   3  33        3.76       -0.52     33.72 o 
   1   3  33       37.83       43.70     29.69 o 
  -2   0  34     2928.72     3057.32    137.65 o 
  -1   0  34       11.43       -6.74     49.98 o 
   0   0  34     5166.94     5636.38    166.21 o 
   1   0  34      867.46      753.88     85.29 o 
  -2   1  34      397.16      312.04     77.75 o 
  -1   1  34        5.72        0.74     40.04 o 
   0   1  34      364.98      486.57     40.61 o 
   1   1  34      860.90      955.37     48.64 o 
  -1   2  34     3404.42     3589.86    210.49 o 
   0   2  34      549.64      644.29     55.95 o 
   1   2  34     1294.31     1309.40     47.51 o 
   0   1  35       92.64       93.46     35.08 o 
                                                 
